# Supplementary material for: Examination of patient flow in a rural health center in Malawi
Source: BMC Res Notes. 2016 Jul 25;9:363. doi: 10.1186/s13104-016-2144-x (PMC4960743; doi:10.1186/s13104-016-2144-x)
Supplement: Supplementary file 1 — 10.1186/s13104-016-2144-x Time motion data. [file 13104_2016_2144_MOESM1_ESM.xls]

## Sheet: Sheet1
Patient Identification	Date	Health Centre	Patient Number	Patient Enters Clinic_Initial	Patient Enters Clinic_Time In	Patient Seen Clinic_Initial	Patient Seen Clinic_Initial	Patient Seen Clinic_Initial	Patient Seen Clinic_Initial	Patient Seen Clinic_Initial	Patient Seen Clinic_Initial	Patient Seen Clinic_Initial	Patient Seen Clinic_Initial	Patient Seen Clinic_Initial	Patient Seen Clinic_Time In	Patient Seen Clinic_Time In	Patient Seen Clinic_Time In	Patient Seen Clinic_Time In	Patient Seen Clinic_Time In	Patient Seen Clinic_Time In	Patient Seen Clinic_Time In	Patient Seen Clinic_Time In	Patient Seen Clinic_Time In	Patient Seen Clinic_Time out	Patient Seen Clinic_Time out	Patient Seen Clinic_Time out	Patient Seen Clinic_Time out	Patient Seen Clinic_Time out	Patient Seen Clinic_Time out	Patient Seen Clinic_Time out	Patient Seen Clinic_Time out	Patient Seen Clinic_Time out	Interviewer_Initial	Experiential_survey_Time in	Experiential_survey_Time out	Patient leaves clinic_Initial	Patient leaves clinic_Time out	Interviwer initials	Who did you seek care for at the clinic today	Who did you seek care for at the clinic today_Specify	What symptoms prompted you to seek care at the clinic today_Fever	What symptoms prompted you to seek care at the clinic today_Cough	What symptoms prompted you to seek care at the clinic today_Diarrhea	What symptoms prompted you to seek care at the clinic today_Ache	What symptoms prompted you to seek care at the clinic today_Other	What symptoms prompted you to seek care at the clinic today_Specify	How much time did you spend travelling from your home to the clinic	How much money did you spend on transport?	What was the diagnosis given to you by the health worker_1?
010404088	04/04/2014	KHUWI	088	FB	07:41	CS	SA								08:26	10:20								08:27	10:27								FB	10:32	10:36	FB	10:36	FB	Child		Yes	No	No	No	No		30	300	JANDICE
201004003	10/04/2014	KHUWI	003	BM	06:00	AF	PK	SS							09:00	09:25	09:31							09:26	09:26	09:32							BM	09:58	10:00	BM	10:00	BM	Child		Yes	No	No	No	No		32	0	MALARIA
201004119	10/04/2014	KHUWI	119	BM	08:16	SC	AS	PK	SS						13:49	14:11	02:57	15:28						14:35	14:18	02:58	15:29						FB	03:49	03:52	FB	03:52	FB	Child		Yes	No	No	No	No		60	200	0
201004079	10/04/2014	KHUWI	079	BM	07:41	SC	PA	SS							11:25	11:34	13:50							11:25	11:35	13:51							BM	02:06	02:10	BM	02:10	BM	Self		No	Yes	No	No	Yes	HEADACHE	60	0	RTI
071004148	10/04/2014	NTAJA	148	MM	11:16		AFM	AI	EM						02:35	03:27	03:45	15:47						02:36	03:28	03:46	15:47						SD	03:50	03:51	SD	03:51	SD	Child		No	No	Yes	No	No		220	0	DIARRHEA
011004105	10/04/2014	KHUWI	105	FB	08:14	UF									08:25									09:25									FB	01:25	01:30	FB	01:30	FB	Child		No	No	No	No	Yes	REGULAR UNDERFIVE CL	20
011004232	10/04/2014	KHUWI	232	FB	11:05	SC	AS	PK	SS						14:13	14:24	03:05	16:46						14:40	14:35	03:06	16:47						BM	05:38	05:42	BM	05:42	BM	Child		Yes	No	No	No	No		10	150	MALARIA
071004040	10/04/2014	NTAJA	040	MM	06:47	AFM	JLPS	BM	EM						07:32	08:02	09:55	10:19						07:32	08:24	09:55	10:29						MM	10:49	10:51	MM	10:52	MM	Child		Yes	No	Yes	No	No		40	0	COLD
161004066	10/04/2014	NTAJA	066	SD	07:31	AFM	WL	EM							08:29	08:26	09:23							08:31	08:27	09:23							SD	09:32	09:32	SD	09:33	SD	Child		No	No	No	No	Yes	TALKATIVENESS	120	0	TALKATIVENESS
201004044	10/04/2014	KHUWI	044	BM	07:15	SC	PK	SS							09:11	09:14	09:49							09:11	09:15	09:50							BM	10:17	10:23	BM	10:23	BM	Other	UNCLE	No	Yes	No	No	No		10	0	RTI
161004011	10/04/2014	NTAJA	011	SD	06:47		JLPS	BM	EM						07:00	07:48	09:44	10:12						07:01	08:26	09:44	10:12						SD	10:48	10:50	SD	10:50	SD	Child		Yes	Yes	No	No	No		80	0	FEVER
161004138	10/04/2014	NTAJA	138	SD	10:19	WL	EM								11:59	12:11								12:00	12:11								SD	12:36	12:38	SD	12:38	SD	Child		No	Yes	No	No	No		120	0	COUGH
011004061	10/04/2014	KHUWI	061	FB	07:30	SC	AS	PK	SS						09:54	10:20	11:13	11:37						11:10	10:40	11:14	11:38						FB	12:34	12:40	FB	12:41	FB	Self		Yes	No	No	No	No		20	0	MALARIA
201004091	10/04/2014	KHUWI	091	BM	07:59	AF	AS	PK	SS						11:31	11:49	01:51	01:53						11:37	11:57	01:52	01:54						FB	02:06	02:10	FB	02:11	FB	Self		Yes	No	No	Yes	No		60	500	MALARIA
011004206	10/04/2014	KHUWI	206	FB	09:51	SC	PK	MJ							14:14	03:10	16:47							14:41	03:11	16:48							BM	05:52	05:57	BM	05:57	BM	Child		No	No	Yes	No	No		10	150	DIARRHEA
161004081	10/04/2014	NTAJA	081	SD	08:18	AFM	JLPS	WL	EM						10:48	10:51	11:34	11:35						10:49	11:13	11:35	11:35						MM	12:38	12:40	MM	12:41	MM	Child		Yes	No	No	No	Yes	STOMACHE	120	0	MALARIA
071004094	10/04/2014	NTAJA	094	MM	08:28	AI	AFM	WL	JLPS	EM					08:36	11:08	11:12	11:19	11:51					08:37	11:09	11:12	11:40	11:51					MM	01:15	01:16	MM	01:17	MM	Child		No	Yes	Yes	No	Yes	VOMITING	120	0	COLD
011004026	10/04/2014	KHUWI	026	FB	06:45	SC	PK	SS							08:13	08:48	09:17							08:14	08:49	09:18							BM	09:47	09:50	BM	09:50	BM	Child		No	Yes	No	No	No		15	0	RTI
201004124	10/04/2014	KHUWI	124	BM	08:25	SC	PK	MJ							13:57	02:09	14:39							13:57	02:10	14:41							BM	03:20	03:24	BM	03:24	BM	Self		No	No	No	No	Yes	TOSTISITIS	20	300	NECK PAIN
071004025	10/04/2014	NTAJA	025	MM	07:36	AFM	BM	EM							10:07	10:02	10:35							10:08	10:02	10:35							SD	11:00	11:02	SD	11:02	SD	Child		Yes	No	Yes	No	No		40	0	FEVER
161004073	10/04/2014	NTAJA	073	SD	07:52		BM	EM							10:16	10:17	10:38							10:16	10:17	10:38							SD	11:10	11:13	SD	11:13	SD	Child		No	Yes	Yes	No	No		220	0	DYSPYSIA
161004167	10/04/2014	NTAJA	167	SD	13:52	AFM	BM	EM							02:54	02:56	02:51							02:55	02:56	02:51							SD	03:00	03:01	SD	03:02	SD	Self		No	No	No	Yes	No		30	0	MASCULAR SKELETAL PAINS
201004123	10/04/2014	KHUWI	123	BM	08:25	SC	AS	PK	MJ						13:50	13:58	02:12	14:35						14:17	14:07	02:13	14:37						FB	02:51	02:55	FB	02:56	FB	Child		Yes	Yes	No	No	No		60	100	MALARIA
011004250	10/04/2014	KHUWI	250	FB	02:37	SC		PK	PK	MJ					15:26	15:28	03:52	04:43	16:37					15:45	15:40	03:53	04:44	16:39					FB	04:47	04:50	FB	04:51	FB	Child		Yes	No	No	No	No		60	150	MALARIA
071004164	10/04/2014	NTAJA	164	MM	01:50	AFM	JLPS	AI	EM						14:48	02:50	03:39	03:56						14:49	03:11	03:41	03:56						MM	04:06	04:07	MM	04:08	MM	Child		Yes	Yes	No	No	Yes	STOMACHE/VOMITTING	180	0	COLD
161004018	10/04/2014	NTAJA	018	SD	06:47	AFM	JLPS	BM	EM						07:08	07:49	09:19	09:57						07:09	08:24	09:19	09:57						SD	10:15	10:18	SD	10:18	SD	Self		No	Yes	No	Yes	No		170	0	GENERAL BODY PAIN
161004067	10/04/2014	NTAJA	067	SD	07:42	AFM	BM	EM							10:08	10:04	10:35							10:08	10:05	10:35							SD	11:03	11:05	SD	11:05	SD	Self		No	Yes	No	No	No		120	200	MASCULAR PAINS
071004068	10/04/2014	NTAJA	068	MM	07:38	AI	AFM	JLPS	WL	EM					09:57	10:10	10:03	10:58	11:02					09:58	10:11	10:25	10:59	11:02					MM	11:52	11:53	MM	11:54	MM	Child		Yes	No	Yes	No	Yes	VOMITING	120	0	COLD
201004197	10/04/2014	KHUWI	197	BM	09:34	SC	AS	PK	SS						13:52	14:10	02:54	16:26						14:34	14:16	02:55	16:27						BM	04:39	04:43	BM	04:43	BM	Child		Yes	No	No	No	No		60	0	MALARIA
071004158	10/04/2014	NTAJA	158	MM	12:00	JLPS	BM	EM							02:12	02:34	02:46							02:33	02:34	02:46							MM	02:54	02:56	MM	02:57	MM	Child		Yes	Yes	No	No	No		60	0	COLD
011004240	10/04/2014	KHUWI	240	FB	01:58	SC	PK								15:16	03:36								15:17	03:37								FB	06:23	06:27	FB	06:28	FB	Other	NEPHEW	No	Yes	No	No	No		35	500	RTI
161004107	10/04/2014	NTAJA	107	SD	09:02	AFM	WL	EM							11:18	11:23	11:32							11:19	11:28	11:37							SD	12:15	12:17	SD	12:17	SD	Child		No	Yes	No	No	No		60	0	COUGH
071004179	10/04/2014	NTAJA	179	MM	02:08	AI	BM	EM							02:10	03:07	03:09							02:11	03:07	03:09							MM	03:08	03:09	MM	03:10	MM	Child		No	Yes	Yes	No	Yes	LASHES	60	0	LASHES
201004084	10/04/2014	KHUWI	084	BM	07:48	SC	AS	PK	SS						09:47	09:40	10:53	11:01						10:54	10:00	10:54	11:02						FB	01:09	01:14	FB	01:15	FB	Child		Yes	No	No	No	No		30	0	MALARIA
011004212	10/04/2014	KHUWI	212	FB	10:11	MF									10:23									10:25									FB	05:07	05:11	FB	05:12	FB	Child		No	No	No	No	Yes	REGULAR U/5	60	100
071004060	10/04/2014	NTAJA	060	MM	07:12	AFM	JLPS	BM	EM						08:31	08:58	10:30	10:49						08:31	09:30	10:30	10:49						MM	11:56	11:58	MM	12:00	MM	Child		Yes	No	No	Yes	No		60	0	COLD
071004058	10/04/2014	NTAJA	058	MM	07:14	AI	AFM	BM	EM						08:39	09:51	09:41	09:52						08:40	09:51	09:41	09:52						MM	10:25	10:27	MM	10:34	MM	Child		No	Yes	No	No	No		120	0	COLD
161004051	10/04/2014	NTAJA	051	SD	07:05	AFM	W	EM							07:41	07:35	09:34							07:41	07:36	09:34							SD	09:52	09:54	SD	09:55	SD	Child		No	Yes	No	No	No		120	0	ORAL THRUST
201004068	10/04/2014	KHUWI	068	BM	07:33	MF	SC	AS	PK	SS	MJ				08:10	10:02	10:22	11:20	11:43	11:56				09:20	11:11	10:47	11:21	11:45	11:59				FB	12:42	12:47	FB	12:48	FB	Child		Yes	No	No	No	No		120	400	MALARIA
071004045	10/04/2014	NTAJA	045	MM	07:23	AFM	BM	EM							09:29	09:21	09:59							09:36	09:21	09:59							SD	10:24	10:26	SD	10:26	SD	Self		No	Yes	No	No	No		60	0	MASCULAR PAIN
011004064	10/04/2014	KHUWI	064	FB	07:30	SC	PK	SS							09:52	09:54	10:38							09:52	09:55	10:39							BM	12:05	12:08	BM	12:08	BM	Child		Yes	Yes	No	No	No		35	0	RTI
201004121	10/04/2014	KHUWI	121	BM	08:20	SC	PK	SS							13:47	02:00	14:21							13:47	02:01	14:22							FB	02:36	02:38	FB	02:39	FB	Self		Yes	Yes	No	Yes	No		30	100	RUI
071004054	10/04/2014	NTAJA	054	MM	07:08	AFM	WL	EM							07:38	07:53	09:25							07:40	07:54	09:26							MM	09:32	09:32	MM	09:35	MM	Self		Yes	Yes	No	No	No		45	0	MUSCULAR SKELETAL PAIN
201004230	10/04/2014	KHUWI	230	BM	11:08	DC									11:40									11:43									BM	12:48	12:53	BM	12:53	BM	Child		No	No	No	No	Yes	UNDER 5	8	100
161004071	10/04/2014	NTAJA	071	SD	07:51	AFM	BM	EM							10:14	10:10	10:34							10:14	10:10	10:34							SD	11:24	11:26	SD	11:26	SD	Child		No	Yes	No	No	No		60	0	FEVER
201004226	10/04/2014	KHUWI	226	FB	11:04	SC	AS	PK	DK						14:40	14:50	03:40	05:34						15:19	15:11	03:41	05:38						BM	06:56	07:00	BM	07:00	BM	Child		Yes	Yes	Yes	No	No		10	100	GBP
071004093	10/04/2014	NTAJA	093	MM	08:25	AFM	WL	EM							10:55	11:06	11:27							10:56	11:07	11:27							MM	12:25	12:26	MM	12:27	MM	Child		No	No	No	No	Yes	SPRAIN	40	0	SPRAIN
011004213	10/04/2014	KHUWI	213	FB	10:12	SC	AS		SS	MJ					11:09	11:13	11:28	11:47	12:00					11:24	11:13	11:29	11:49	12:05					FB	05:13	05:17	FB	05:18	FB	Self		Yes	No	No	No	No		120	400	MALARIA
011004073	10/04/2014	KHUWI	073	FB	07:36	SC	AS	PA	SS						10:58	11:00	11:25	11:06						11:17	11:03	11:25	11:08						BM	13:47	01:52	BM	01:52	BM	Other	SISTER	Yes	No	No	No	Yes	VOMITING	10	100	MALARIA
201004002	10/04/2014	KHUWI	002	BM	06:00	SC	PA	SS	MS						07:44	08:30	08:46	09:05						07:45	08:32	08:48	09:08						BM	09:18	09:23	BM	09:28	BM	Child		No	No	No	No	Yes	TONSITITIS	10	0	TONSITITIS
201004138	10/04/2014	KHUWI	138	BM	08:41	MF	SC	AS	PK	SS					10:28	14:00	14:14	03:03	16:39					10:29	14:38	14:32	03:04	16:41					BM	05:21	05:26	BM	05:26	BM	Child		Yes	Yes	No	No	No		42	700	FEVER
161004087	10/04/2014	NTAJA	087	SD	08:19	AFM	JLPS	WL	EM						10:46	10:49	11:28	11:33						10:47	11:10	11:28	11:53						SD	12:08	12:09	SD	12:10	SD	Self		Yes	No	No	Yes	No		60	0	GENERAL BODY PAINS
071004061	10/04/2014	NTAJA	061	MM	07:10	AFM	JLPS	BM	EM						08:33	09:03	10:18	10:47						08:33	09:27	10:18	10:47						SD	11:29	11:31	SD	11:31	SD	Self		Yes	No	No	No	No		65	150	MASCULAR PAINS
011004209	10/04/2014	KHUWI	209	FB	10:00	DC									11:40									11:42									BM	12:40	12:44	BM	12:44	BM	Child		No	No	No	No	Yes	UNDER 5	40	0
011004146	10/04/2014	KHUWI	146	FB	08:47	MF	SC	AS	PK	SS					10:35	13:35	14:13	03:01	15:36					10:35	14:37	14:23	03:02	15:37					FB	03:54	03:56	FB	03:56	FB	Child		Yes	No	No	No	No		60	150	SEPSIS
201004205	10/04/2014	KHUWI	205	FB	09:50	SC	DA	SS	MJ						11:32	11:34	11:35	11:40						11:33	11:34	11:36	11:50						BM	01:00	01:06	BM	01:06	BM	Child		No	Yes	No	No	Yes	BURNED BY HOT WATER	27	300	BURNS
011004207	10/04/2014	KHUWI	207	FB	09:53	MF									10:13									10:15									FB	04:56	04:59	FB	05:00	FB	Child		No	No	No	No	Yes	REGULAR U/5	60	400
161004187	10/04/2014	NTAJA	187	SD	02:31	AFM	AI	EM							03:23	03:37	03:44							03:24	03:38	03:44							SD	03:45	03:46	SD	03:47	SD	Self		No	Yes	No	No	Yes	WOUND	15	0	INFECTED SHINGLES LESIONS
011004088	10/04/2014	KHUWI	088	FB	07:57	SC	PK	SS							11:28	11:37	13:58							11:29	11:38	13:59							FB	02:11	02:13	FB	02:14	FB	Self		No	Yes	No	No	No		120	700	COUGH
201004030	10/04/2014	KHUWI	030	BM	06:50	SC	PK	PK	SS						08:15	08:46	09:22	09:57						09:25	09:13	09:23	09:58						FB	05:57	06:00		06:01	FB	Self		Yes	No	No	No	No		60	150	MALARIA
201004237	10/04/2014	KHUWI	237	BM	01:58	SC	AS	PK	PK						15:23	15:24	03:54	04:45						15:46		03:55	04:46						FB	04:57	04:56	FB	04:56	FB	Self		Yes	No	No	No	No		60		SEPSIS
071004140	10/04/2014	NTAJA	140	MM	10:20	AFM	WL	EM							11:42	12:09	12:13							11:43	12:10	12:13							SD	12:40	12:42	SD	12:42	SD	Self		No	Yes	No	No	No		70	0	MASCULAR BODY PAIN
011004011	10/04/2014	KHUWI	011	FB	06:20	SC	PK	SS							08:00	08:38	09:41							09:09	08:58	09:42							BM	10:02	10:06	BM	10:06	BM	Child		Yes	No	No	No	No		15	0	MALARIA
161004026	10/04/2014	NTAJA	026	MM	06:47	AFM	WL	EM							07:25	07:46	09:20							07:26	07:47	09:21							SD	09:27	09:27	SD	09:28	SD	Self		No	No	No	Yes	No		10	0	STOMACHACHE
011084175	10/04/2014	KHUWI	175	FB	09:07	SC	PK	MJ							14:08	02:35	15:14							14:09	02:36	15:15							FB	03:36	03:39	FB	03:39	FB	Child		Yes	Yes	No	No	No		60	200	RI
201004036	10/04/2014	KHUWI	036	BM	07:08	SC	PK	SS							09:00	09:09	09:47							09:01	09:10	09:48							BM	10:34	10:38	BM	10:39	BM	Self		No	No	No	No	Yes	HEART PAINS	28	0	HEART PALPATIONS
071004143	10/04/2014	NTAJA	143	MM	10:45	AFM	WL	EM							11:51	12:00	12:11							11:52	12:09	12:11							SD	12:39	12:41	SD	12:46	SD	Self		No	Yes	No	No	No		120	0	UPER RESPIRATORY INFECTIO
201004046	10/04/2014	KHUWI	046	BM	07:22	AF	AS	PK	SS						09:17	09:49	10:59	11:10						10:59	10:30	11:00	11:11						FB	11:12	11:16	FB	11:17	FB	Child		Yes	No	No	Yes	Yes	VOMITING	35	0	MALARIA
011004152	10/04/2014	KHUWI	152	FB	08:49	MF									09:00									09:02									BM	12:11	12:14	BM	12:14	BM	Child		No	No	No	No	Yes	UNDER 5	20	0
201004055	10/04/2014	KHUWI	055	FB	07:27	SC	PK	SS							09:57	09:58	11:40							11:11	10:50	11:41							BM	12:54	12:59	BM	01:00	BM	Child		No	No	Yes	Yes	No		100	0	MALARIA
201004029	10/04/2014	KHUWI	029	FB	06:45	SC	PK	PK	SS						08:16	08:49	09:41	10:24						09:40	09:26	09:42	10:25						BM	11:22	11:27	BM	11:27	BM	Child		Yes	No	No	No	No		40	0	MALARIA
011004180	10/04/2014	KHUWI	180	FB	09:10	SC	PK	SS							14:04	02:30	16:05							14:05	02:31	16:06							BM	04:07	04:12	BM	04:12	BM	Self		Yes	No	No	No	No		60	1000	FEVER
201004201	10/04/2014	KHUWI	201	BM	09:40	SC	AS	PK	PK						14:48	15:19	03:45	04:35						15:40	15:26	03:46	04:36						FB	04:43	04:47	FB	04:47	FB	Self		Yes	No	No	No	No		60	400
201004199	10/04/2014	KHUWI	199	BM	09:37	SC	AS	PK							14:40	14:40	03:21							15:06	14:49	03:22							BM	06:27	06:30	BM	06:31	BM	Child		Yes	No	No	No	No		8	0	FEVER
071004149	10/04/2014	NTAJA	149	MM	11:20	AFM	WL	EM							11:57	12:14	12:12							11:58	12:15	12:12							MM	01:36	01:37	MM	01:38	MM	Self		Yes	No	No	Yes	No		60	0	MUSCULAR SKELETAL PAIN
071004015	10/04/2014	NTAJA	015	MM	06:47	AFM	WL	EM							07:11	07:39	09:42							07:11	07:40	09:42							MM	09:38	10:00	MM	10:01	MM	Self		Yes	No	No	Yes	No		40	0	MUSCULAR SKELETAL PAIN
161004199	10/04/2014	NTAJA	199	SD	02:58	EM	AFM	AI	EM						03:03	03:40	03:59	04:01						03:03	03:41	04:00	04:01						MM	04:13	04:14	MM	04:15	MM	Child		No	No	No	No	Yes	CASUATY(BIKE ACCIDEN	150	0	CASULTY(BIKE ACCIDENT
071004180	10/04/2014	NTAJA	180	MM	02:16	BM	EM								03:06	03:11								03:06	03:11								MM	03:18	03:20	MM	03:21	MM	Self		No	No	No	No	Yes	WOUND	10	0	T.ULCER
011004162	10/04/2014	KHUWI	162	FB	08:53	SC	PK	SS							14:00	02:24	15:00							14:01	02:25	15:02							FB	03:20	03:23	FB	03:24	FB	Self		Yes	No	No	No	No		60	200	ALLERGY
011004130	10/04/2014	KHUWI	130	FB	08:32	AF	PK	SS							11:35	11:42	13:52							11:37	11:43	13:53							BM	02:16	02:21	BM	02:21	BM	Self		Yes	No	No	No	Yes	ABDOMINAL PAIN	60	0	DYSENTRY
201004202	10/04/2014	KHUWI	202	BM	09:41	MF									10:28									10:29									BM	12:03	12:05	BM	12:05	BM	Child		No	No	No	No	Yes	UNDER 5	12	150
161004082	10/04/2014	NTAJA	082	SD	08:18	KC									09:00									09:08									SD	09:12	09:13	SD	09:13	SD	Self		No	Yes	No	No	No		90	0
071004027	10/04/2014	NTAJA	027	MM	06:47	AFM	WL	EM							07:28	07:49	09:46							07:28	07:50	09:46							SD	09:59	10:02	SD	10:02	SD	Self		No	No	No	Yes	Yes	HEART BURNING	90	0	STOMACH
071004074	10/04/2014	NTAJA	074	MM	08:00		BM	EM							09:19	10:17	10:48								10:17	10:48							MM	12:11	12:12	MM	12:13	MM	Self		No	No	No	Yes	Yes	UP VICAS	60	0	UP VICAS
071004096	10/04/2014	NTAJA	096	MM	08:31	AI	AFM	JLPS	WL	EM					08:35	11:08	11:05	12:06	12:13					08:36	11:09	11:26	12:07	12:13					MM	12:47	12:50	MM	12:50	MM	Child		Yes	No	No	No	No		60	0	COLD
161004120	10/04/2014	NTAJA	120	SD	09:37	AFM	JLPS	WL	EM						11:25	11:26	12:13	12:14						11:30	11:47	12:13	12:14						MM	12:42	12:43	MM	12:43	MM	Child		Yes	No	No	No	No		120	0	FEVER INJUNCTION
011004035	10/04/2014	KHUWI	035	FB	07:08	SC	PK	SS							09:16	09:18	09:51							09:17	09:19	09:52							BM	10:59	11:05	BM	11:05	BM	Other	BROTHER	Yes	No	Yes	No	No		45	0	DIARRHEA
201004077	10/04/2014	KHUWI	077	BM	07:38	SC	AS	PK	SS						11:20	11:22	01:42	13:05						11:21	11:28	01:43	13:06						FB	02:20	02:24	FB	02:25	FB	Self		Yes	Yes	No	No	No		60	0	RI
011004111	10/04/2014	KHUWI	111	FB	08:15	MF									09:45									09:49									FB	01:31	01:35	FB	01:36	FB	Child		No	No	No	No	Yes	REGULAR U/5	60
011004125	10/04/2014	KHUWI	125	FB	08:26	SC	AS	PK	SS						13:52	14:24	03:08	15:48						14:41	14:36	03:09	15:49						FB	03:52	03:54	FB	03:54	FB	Self		Yes	No	No	No	No		60	0	MALARIA
011004040	10/04/2014	KHUWI	040	FB	07:15	SC	AS	PK	SS						09:14	09:32	10:05	10:54						10:05	09:50	10:06	10:55						FB	10:58	11:03	FB	11:04	FB	Child		Yes	No	No	No	No		60	500	MALARIA
201004148	10/04/2014	KHUWI	148	FB	08:48	MF									10:12									10:13									BM	12:14	12:16	BM	12:17	BM	Child		No	No	No	No	Yes	UNDER 5	20	0
161004171	10/04/2014	NTAJA	171	SD	01:54	AFM	BM	EM							02:55	02:57	02:52							02:56	02:56	02:52							SD	03:15	03:17	SD	03:17	SD	Child		Yes	Yes	No	No	No		220	0	FEVER
201004094	10/04/2014	KHUWI	094	BM	08:05	SC	PK	SS							01:30	01:54	02:15							01:30	01:55	02:16							FB	02:26	02:29	FB	02:30	FB	Self		No	No	No	Yes	No		30	100	MSP
161004102	10/04/2014	NTAJA	102	SD	08:44	AFM	JLPS	WL	EM						10:54	10:57	11:39	11:43						10:55	11:29	11:40	11:43						MM	01:04	01:05	MM	01:06	MM	Self		No	No	No	Yes	No		60	0	GENERAL BODY PAINS
201004066	10/04/2014	KHUWI	066	BM	07:33	SC	AS	PK	SS	MJ					09:31	10:17	11:11	11:30	11:50					11:08	10:38	11:12	11:32	11:55					BM	01:17	01:25	BM	01:25	BM	Child		Yes	No	No	No	Yes	BLOOD URINE	15	100	MALARIA
011004097	10/04/2014	KHUWI	097	FB	08:07	SC	AS	PK	SS	MJ					13:29	01:43	02:46	03:23	03:33					14:15	01:50	02:47	03:24	03:36					FB	06:04	06:08	FB	06:08	FB	Child		Yes	No	No	No	No		40	0	MALARIA
071004182	10/04/2014	NTAJA	182	MM	02:18	AFM	JLPS		EM						15:08	03:10	03:54	04:00						15:09	03:32	03:55	04:00						SD	04:15	04:16	SD	04:17	SD	Child		Yes	No	No	No	No		15	0	FEVER
071004031	10/04/2014	NTAJA	031	MM	06:47	AFM	WL	EM							07:14	07:58	10:16							07:14	07:59	10:16							MM	11:08	11:10	MM	11:11	MM	Self		Yes	No	No	Yes	No		10	0	MUSCULAR SKELETAL PAIN
071004141	10/04/2014	NTAJA	141	MM	10:21	AI	AFM	JLPS	BM	EM					02:16	02:34	02:36	02:56	03:12					02:18	02:35	02:57	02:56	03:12					MM	03:11	03:12	MM	03:13	MM	Child		Yes	Yes	No	No	No		60	0	COLD
071004059	10/04/2014	NTAJA	059	MM	07:13	AI	AFM	BM	EM						08:42	09:50	09:51	09:53						08:43	09:51	09:51	09:53						MM	10:31	10:33	MM	10:34	MM	Child		No	Yes	No	No	No		120	0	COLD
201004170	10/04/2014	KHUWI	170	BM	09:01	SC	AS	PK	SS						13:35	13:44	02:25	15:03						14:02	13:51	02:26	15:04						BM	03:42	03:46	BM	03:49	BM	Self		Yes	No	No	No	No		10	100	GBP
201004037	10/04/2014	KHUWI	037	BM	07:10	AF	AS	PA	SS						09:10	10:22	11:23	11:59						11:16	10:50	11:24	12:00						BM	11:41	11:46	BM	11:46	BM	Child		Yes	Yes	No	No	Yes	VOMITING	62	0	FEVER
071004099	10/04/2014	NTAJA	099	MM	08:34	AFM	WL	EM							11:10	11:14	11:30							11:11	11:15	11:30							SD	12:05	12:07	SD	12:07	SD	Self		No	No	No	Yes	No		120	0	MASCULAR PAIN
011004104	10/04/2014	KHUWI	104	FB	08:14	DC									08:20									09:30									FB	05:25	05:30	FB	05:31	FB	Child		No	No	No	No	Yes	REGULAR U/5	60	300
071004132	10/04/2014	NTAJA	132	MM	10:16	AI	AFM	WL	EM						10:36	11:13	11:16	11:30						10:37	11:14	11:17	11:30						SD	12:02	12:04	SD	12:04	SD	Child		Yes	Yes	No	No	No		60	0	ORAL THRUST
011004049	10/04/2014	KHUWI	049	FB	07:24	AF	AS	PK	SS						09:45	10:00	10:07	10:13						10:08	10:15	10:08	10:14						FB	11:35	11:40	FB	11:41	FB	Self		No	No	No	Yes	No		20	0	ACHE(BACKACHE)
011004246	10/04/2014	KHUWI	246	FB	01:59	SC	AC	PK							14:48	14:56	03:30							15:12	15:08	03:31							FB	04:23	04:25	FB	04:25	FB	Self		Yes	No	No	No	No		60	200	MALARIA
201004203	10/04/2014	KHUWI	203	BM	09:43	SC	AS	PK	SS						13:47	14:13	02:29	16:11						14:36	14:21	03:00	16:12						BM	04:20	04:26	BM	04:27	BM	Self		No	Yes	No	Yes	Yes	HEART PAIN	10	0	MALARIA
161004192	10/04/2014	NTAJA	192	SD	02:55	AFM	AI	EM							03:35	03:50	03:58							03:36	03:57	03:58							MM	04:10	04:11	MM	04:12	MM	Self		Yes	No	No	No	Yes	STOMACHE	180	0	MUSCULAR SKELETAL PAIN
161004105	10/04/2014	NTAJA	105	SD	08:53	WL	EM								11:20	11:31								11:21	11:31								SD	12:56	13:00	SD	13:00	SD	Child		No	Yes	No	No	No		90		FEVER
201004231	10/04/2014	KHUWI	231	BM	11:05	SC	AS	PK	SS						13:57	14:13	03:02	16:37						14:37	14:31	03:03	16:38						BM	05:16	05:20	BM	05:21	BM	Child		Yes	Yes	Yes	No	No		8	150	MALARIA
161004001	10/04/2014	NTAJA	001	SD	06:47	AFM	JLPS	WL	EM						06:50	07:38	08:25	09:26							08:16	08:26	09:28						SD	09:34	09:35	SD	09:35	SD	Child		Yes	Yes	No	No	No		60	0	FEVER
011004058	10/04/2014	KHUWI	058	FB	07:30	SC	PK	SS							09:46	09:51	10:35							09:46	09:52	10:37							FB	12:16	12:20	FB	12:21	FB	Child		No	Yes	No	No	No		60	150
071004172	10/04/2014	NTAJA	172	MM	01:55	AFM	BM	JLPS	AI	EM					02:58	02:59	03:00	03:34	03:36					02:59	03:00	03:21	03:36	03:36					MM	03:48	03:49	MM	03:51	MM	Self		Yes	No	No	No	Yes	BODY PAINS	60	0	GENERAL BODY PAINS
071004165	10/04/2014	NTAJA	165	MM	01:50	AFM	JLPS	AI	EM						02:49	02:51	03:41	15:48						02:50	03:22	03:42	15:48						MM	04:01	04:02	MM	04:08	MM	Self		Yes	No	No	Yes	No		180	0	MASCULAR SKELETAL PAIN
071004047	10/04/2014	NTAJA	047	MM	07:05	AFM	JLPS	BM	EM						07:36	08:57	10:11	10:33						07:36	09:30	10:11	10:33						MM	11:40	11:41	MM	11:42	MM	Child		Yes	Yes	No	No	No		60	0	MALARIA
161004175	10/04/2014	NTAJA	175	SD	14:04	AFM	BM	EM							03:03	03:07	03:04							03:04	03:07	03:04							MM	03:03	03:05	MM	03:06	MM	Child		Yes	Yes	No	No	No		30	0	MUSCULAR SKELETAL PAIN
071004174	10/04/2014	NTAJA	174	MM	01:55	JLPS	BM	EM							02:02	02:57	02:53							02:24	02:57	02:53							MM	02:59	03:06	MM	03:01	MM	Child		Yes	Yes	No	No	Yes	LASH	40	0	COLD
201004015	10/04/2014	KHUWI	015	BM	06:30	GC	PK	SS							08:45	08:59	09:36							08:45	09:02	09:37							FB	09:54	09:58	FB	09:59	FB	Self		No	Yes	No	No	Yes	VOMITTING	60	150	PNEUMONIA
201004144	10/04/2014	KHUWI	144	BM	08:46	MF									09:20									09:22
071004063	10/04/2014	NTAJA	063	MM	07:21	AFM	JLPS	EM							09:45	09:36	10:56							09:45	09:58	10:56							MM	12:04	12:06	MM	12:06	MM	Self		Yes	No	No	Yes	No		15	0	GENERAL BODY PAINS
071004150	10/04/2014	NTAJA	150	MM	11:25	AFM	WL	EM							11:59	12:15	12:17							12:00	12:16	12:17							SD	12:59	13:02	SD	13:02	SD	Self		No	No	No	Yes	No		120	0	MASCULAR PAINS
201004009	10/04/2014	KHUWI	009	BM	06:20	SC	PA	SS							08:02	08:39	09:08							08:02	08:40	09:08							FB	09:45	09:48	FB	09:49	FB	Self		Yes	No	No	No	No		60	100	MSP
201004043	10/04/2014	KHUWI	043	BM	07:15	SC	AS	SS							09:14	09:32	10:48							09:14	09:47	10:49							BM	11:53	11:57	BM	11:57	BM	Self		Yes	No	No	No	No		30	200	FEVER
071004006	10/04/2014	NTAJA	006	MM	06:47	AFM	JLPS	BM	EM						07:05	07:40	09:04	09:40						07:05	08:18	09:04	09:40						SD	09:47	09:49	SD	09:49	SD	Child		Yes	Yes	No	No	No		60	0	FEVER
071004017	10/04/2014	NTAJA	017	MM	06:47	AFM	JLPS	BM	EM						07:09	07:50	08:26	09:43						07:09	08:12	08:27	09:43						MM	10:06	10:07	MM	10:09	MM	Self		Yes	Yes	No	Yes	No		120	500	GENERAL BODY PAIN
201004239	10/04/2014	KHUWI	239	BM	01:58	SC	AS	PR	MJ						11:20	15:21	03:47	16:27						15:42	15:26	03:48	16:28						FB	04:34	04:36	FB	04:36	FB	Self		Yes	No	No	No	No		30		SEPSIS
071004005	10/04/2014	NTAJA	005	MM	06:47	AFM	JLPS	BM	EM						07:06	07:44	08:28	09:37						07:06	08:20	08:29	09:37						MM	10:11	10:13	MM	10:14	MM	Self		Yes	Yes	No	No	No		10	0	MALARIA
071004003	10/04/2014	NTAJA	003	MM	06:47	AFM	JLPS	BM	EM						07:24	08:37	10:09	10:33						07:25	09:54	10:09	10:33						MM	11:20	11:21	MM	11:22	MM	Child		Yes	Yes	No	No	No		30	0	COLD
201004149	10/04/2014	KHUWI	149	BM	08:48	MF									10:33									10:34									BM	11:45	11:47	BM	11:47	BM	Child		No	No	No	No	Yes	UNDER 5	10	0
011004243	10/04/2014	KHUWI	243	FB	01:59	SC	AS	PK	PK						15:24	15:25	03:48	04:38						15:43	15:36	03:49	04:39						FB	06:13	06:16	FB	06:16	FB	Self		Yes	No	No	No	No		28	150	MALARIA
201004227	10/04/2014	KHUWI	227	BM	11:05	DC									11:40									11:42									BM	12:44	12:48	BM	12:48	BM	Child		No	No	No	No	Yes	REGULAR UNDER 5	8	0
011004072	10/04/2014	KHUWI	072	FB	07:36	AF	PA	SS							10:49	11:29	12:00							10:51	11:29	12:03							BM	01:36	01:41	BM	01:41	BM	Self		Yes	No	No	No	Yes	VOMITING	10	100	FEVER
201004001	10/04/2014	KHUWI	001	BM	06:00	SC	AS	SS							07:47	08:00	08:53							08:36	08:29	08:54							BM	09:00	09:06	BM	09:06	BM	Child		Yes	No	No	No	No		15	0	MALARIA
201004045	10/04/2014	KHUWI	045	BM	07:20	SC	AS	PK	SS	MJ					09:22	10:15	11:08	11:20	11:30					11:04	10:34	11:09	11:21	11:35					FB	11:35	11:40	FB	11:41	FB	Self		Yes	No	No	Yes	No		35		MALARIA
201004225	10/04/2014	KHUWI	225	FB	11:03	SC	AS		SS						14:41	15:17	03:33	15:52						15:30	15:20	03:35	15:53						BM	05:47	05:52	BM	05:52	BM	Child		Yes	No	Yes	No	No		10	150	MALARIA
071004029	10/04/2014	NTAJA	029	MM	06:47	AFM	JLPS	BM	EM						07:26	08:36	09:55	10:18						07:26	08:52	09:55	10:18						MM	11:22	11:24	MM	11:25	MM	Self		Yes	No	No	Yes	No		30	0	MALARIA
071004032	10/04/2014	NTAJA	032	MM	06:47	AFM	WL	EM							07:12	07:56	09:53							07:13	07:57	09:53							MM	11:12	11:14	MM	11:15	MM	Self		No	Yes	No	No	No		20	0	ASTHMA
011004248	10/04/2014	KHUWI	248	FB	02:05	SC	PK								15:19	03:37								15:20	03:38								FB	04:37	04:39	FB	04:39	FB	Self		Yes	No	No	No	No		30	0	ACHE
071004137	10/04/2014	NTAJA	137	MM	10:19	AFM	WL	EM							11:38	12:02	12:12							11:39	12:02	12:12							SD	13:03	13:05	SD	13:06	SD	Self		No	No	No	Yes	No		50	0	MASCULAR PAINS
201004159	10/04/2014	KHUWI	159	BM	08:51	DC									08:55									09:30									FB	01:46	01:49	FB	01:49	FB	Self		No	No	No	No	Yes	REGULAR U/5	20	0
161004077	10/04/2014	NTAJA	077	SD	08:04	AFM	BM	EM							10:28	10:29	10:38							10:28	10:29	10:38							SD	11:06	11:08	SD	11:08	SD	Self		Yes	No	No	Yes	No		60	0	MASCULAR PAINS
071004028	10/04/2014	NTAJA	028	MM	06:47		JLPS	BM	EM						07:27	08:34	09:56	10:20						07:27	08:59	09:56	10:20						MM	10:57	10:58		10:59	MM	Child		Yes	No	No	No	No		20	0	MALARIA
161004036	10/04/2014	NTAJA	036	SD	07:19	AFM	JLPS	WL	EM						10:18	10:20	11:09	11:24						10:18	10:42	11:09	11:24						SD	11:49	11:52	SD	11:52	SD	Child		Yes	No	No	No	Yes	VOMITTING	60	200	FEVER
201004012	10/04/2014	KHUWI	012	BM	06:20	SC	PK	SS							08:03	08:43	09:11							08:04	08:44	09:11							BM	09:28	09:33	BM	09:33	BM	Self		No	Yes	No	No	No		40	0	RTI
011004069	10/04/2014	KHUWI	069	FB	07:34	SC	PK	SS							09:33	09:32	10:15							09:33	09:33	10:17							FB	12:55	01:00	FB	01:01	FB	Self		No	Yes	No	Yes	No		60	400	RI
201004164	10/04/2014	KHUWI	164	BM	08:54	SC	PK	MJ							14:16	02:51	16:27							14:16	02:52	16:28							BM	04:59	05:05	BM	05:05	BM	Child		Yes	No	No	No	No		10	200	MALARIA
161004115	10/04/2014	NTAJA	115	SD	09:29	WL	EM								11:32	11:35								11:34	11:35								SD	12:28	12:30	SD	12:33	SD	Self		Yes	No	No	No	No		10	0	MUSCULAR PAIN
201004010	10/04/2014	KHUWI	010	BM	06:20	SC	PA	SS							08:03	08:40	09:09							08:03	08:41	09:09							FB	09:41	09:43	FB	09:44	FB	Self		No	No	No	Yes	No		60	100	GENERALISED BODY ACHE
011004108	10/04/2014	KHUWI	108	FB	08:15	AF	AS	PK	SS						11:50	11:58	01:52	13:55						11:28	12:02	01:53	13:56						BM	02:10	02:16	BM	02:16	BM	Child		Yes	No	No	No	No		120	0	FEBRILE
161004086	10/04/2014	NTAJA	086	SD	08:19	JLPS	JLPS	WL	EM						10:36	10:39	11:19	11:30						10:37	10:59	11:20	11:30						SD	11:30	11:40	SD	11:40	SD	Self		No	Yes	No	No	No		120	0	GENERAL BODY PAINS
161004178	10/04/2014	NTAJA	178	SD	02:06	AI	AFM	JLPS	AI	EM					02:57	15:10	03:12	03:56	04:03					02:58	15:11	03:33	03:57	04:03					SD	04:19	04:20	SD	04:21	SD	Child		Yes	Yes	No	No	No		10	0	FEVER
071004033	10/04/2014	NTAJA	033	MM	06:47	KM	JLPS								09:07	09:25								09:16	09:28								MM	09:37	09:39	MM	09:40	MM	Other	INLAW	Yes	Yes	No	No	No		2	0	MALARIA
161004128	10/04/2014	NTAJA	128	SD	10:37	AFM	WL	EM							11:48	12:05	12:14							11:49	12:06	12:14							SD	12:50	12:52	SD	12:54	SD	Self		No	No	No	Yes	No		90	0	GENERAL BODY PAINS
201004220	10/04/2014	KHUWI	220	BM	10:44	DC									11:15									11:17									BM	12:35	12:38	BM	12:38	BM	Child		No	No	No	No	Yes	UNDER 5	120	500
011004089	10/04/2014	KHUWI	089	FB	07:57	AF	AS	PK	MJ						11:27	11:45	02:08	02:37						01:50	11:55	02:09	02:39						FB	02:57	02:59	FB	03:00	FB	Child		Yes	No	No	No	No		120	500	SEPSIS
201004127	10/04/2014	KHUWI	127	BM	08:30	MF									09:00									09:05									FB	01:36	01:40	FB	01:41	FB	Child		No	No	No	No	Yes	REGULAR U/5	120	450	REGULAR UNDER 5 CLINIC
011004098	10/04/2014	KHUWI	098	FB	08:08	SC	AS	PK	SS						13:35	13:55	02:34	16:13						14:08	14:03	02:35	16:14						BM	04:27	04:31	BM	04:31	BM	Child		Yes	No	No	No	No		20	300	FEVER
161004169	10/04/2014	NTAJA	169	SD	01:53	JLPS	BM	EM							02:08	03:04	03:03							02:30	03:04	03:04							SD	03:18	03:19	SD	03:19	SD	Self		No	No	No	No	Yes	RASH	200	0	PHRITIS
201004101	10/04/2014	KHUWI	101	BM	08:10	SC	PK	SS							13:36	01:58	14:18							13:37	01:59	14:19							BM	02:41	02:45	BM	02:45	BM	Self		No	Yes	No	No	No		60	500	RTI
201004004	10/04/2014	KHUWI	004	BM	06:15	SC	AS	PK	SS						07:48	08:05	08:54	09:27						08:42	08:07	08:55	09:28						BM	09:54	09:58	BM	09:58	BM	Self		Yes	No	No	No	No		30	0	MALARIA
071004043	10/04/2014	NTAJA	043	MM	07:25	AFM	BM	EM							09:54	09:52	10:08							09:54	09:52	10:08							MM	11:26	11:27	MM	11:29	MM	Self		Yes	Yes	No	No	No		120	200	MUSCULAR SKELETAL PAIN
201004085	10/04/2014	KHUWI	085	BM	07:48	SC	AS	PK	SS						13:31	13:44	02:23	14:58						13:31	13:50	02:24	14:58						BM	03:47	03:50	BM	03:50	BM	Child		Yes	No	No	No	No		20	200	MALARIA
011004005	10/04/2014	KHUWI	005	FB	06:18	SC	SS	MJ							07:49	08:55	09:09							07:49	08:56	09:15							BM	09:34	09:39	BM	09:39	BM	Other	BROTHER	No	No	No	Yes	No		60	0	C COMPLEX
201004241	10/04/2014	KHUWI	241	BM	01:58	SC	PK	MJ							15:16	03:35	05:17							15:17	03:36	05:18							BM	06:52	06:56	BM	06:56	BM	Self		No	Yes	No	Yes	No		30	0	COUGH
201004221	10/04/2014	KHUWI	221	BM	10:45	SC	PK	MJ							15:13	03:32	15:57							15:14	03:33	15:58							FB	04:08	04:11	FB	04:11	FB	Child		No	No	No	No	Yes	CONJUCTIVITIS	30	150	CONJUCTIVITIS
201004235	10/04/2014	KHUWI	235	FB	11:19	SC	PK	MJ							15:11	03:28	16:43							15:14	03:29	16:44							BM	06:23	06:27	BM	06:27	BM	Self		Yes	Yes	No	No	No		20	300	COUGH
011004060	10/04/2014	KHUWI	060	FB	07:30	SC	AS	PK	SS						09:47	09:48	10:57	11:07						10:57	10:00	10:58	11:08						FB	12:28	12:32	FB	12:33	FB	Child		Yes	No	No	No	No		30	0	MALARIA
071004136	10/04/2014	NTAJA	136	MM	10:18	AFM	WL	EM							11:37	11:52	12:08							11:38	11:52	12:08							MM	01:48	01:49	MM	01:51	MM	Self		Yes	Yes	No	Yes	No		160	0	MUSCULAR SKELETAL PAIN
201004129	10/04/2014	KHUWI	129	BM	08:32	MF									09:46									09:48									FB	01:06	01:11	FB	01:12	FB	Child		No	No	No	No	Yes	REGULAR U/5	120	100
201004014	10/04/2014	KHUWI	014	BM	06:30	SC	PK	SS							08:05	08:45	09:13							08:05	08:46	09:13							FB	10:00	10:04	FB	10:05	FB	Self		No	No	No	Yes	No		30		HEADACHE
011004033	10/04/2014	KHUWI	033	FB	07:08	SC	AS	PK	SS						07:55	08:07	08:57	09:29						08:43	08:34	08:58	09:29						FB	05:52	05:55	FB	05:56	FB	Self		No	Yes	No	No	No		120	300	COUGH
071004188	10/04/2014	NTAJA	188	MM	02:32	AFM		EM							03:16	03:19	03:17							03:17	03:19	03:15							MM	03:22	03:24	MM	03:26	MM	Self		Yes	No	No	Yes	Yes	BODY PAINS	30	0	MUSCULAR SKELETAL PAIN
201004032	10/04/2014	KHUWI	032	BM	07:06	GC	AS	PK	SS						08:49	09:19	09:39	10:22						09:40	09:25	09:40	10:23						BM	11:18	11:22	BM	11:22	BM	Self		No	No	No	Yes	No		25	200	CHILLS
071004183	10/04/2014	NTAJA	183	MM	02:24	AFM	BM	EM							03:13	03:15	03:15							03:14	03:15	03:15							SD	03:24	03:25	SD	03:25	SD	Child		No	No	No	No	Yes	WOUND	30	0	WOUND(CLEAN AND DRESS)
071004170	10/04/2014	NTAJA	170	MM	01:54	JLPS	EM								02:00	02:24								02:22	02:24								MM	02:29	02:31	MM	02:32	MM	Child		Yes	Yes	No	No	No		30	0	MALARIA
071004145	10/04/2014	NTAJA	145	MM	11:03	AFM	WL	EM							11:54	12:12	12:16							:55	12:12	12:16							MM	01:30	01:31	MM	01:32	MM	Child		No	No	Yes	No	Yes	AYE INFECTION	10	0	CONJUCTIVITIS
161004198	10/04/2014	NTAJA	198	SD	02:57	AFM	AI	EM							03:19	03:24	03:34							03:20	03:26	03:34							MM	03:44	03:45	MM	03:46	MM	Self		No	Yes	No	No	No		15	0	ASTHMA
071004151	10/04/2014	NTAJA	151	MM	11:41	JLPS	BM	EM							02:06	02:29	02:43							02:27	02:29	02:43							MM	02:51	02:52	MM	02:53	MM	Child		Yes	Yes	No	No	No		120	0	COLD
071004142	10/04/2014	NTAJA	142	MM	10:25	WL	EM								11:24	11:32								11:24	11:32								MM	12:32	12:33	MM	12:34	MM	Self		No	Yes	No	Yes	No		160	0	MUSCULAR SKELETAL PAIN
201004244	10/04/2014	KHUWI	244	BM	01:59	SC	PK	SS							14:43	03:13	15:54							14:43	03:14	15:55							BM	05:43	05:47	BM	05:47	BM	Self		No	Yes	No	No	No		10	150	MSP
011004167	10/04/2014	KHUWI	167	FB	08:57	SC	PK	MJ							14:06	02:33	16:13							14:07	02:34	15:13							FB	03:33	03:36	FB	03:36	FB	Child		Yes	Yes	No	No	No		60	400	FEVER
161004156	10/04/2014	NTAJA	156	SD	12:03	AFM	JLPS	AI	EM						02:37	02:39	03:33	15:35						02:38	03:00	03:34	15:35						SD	03:40	03:41	SD	03:41	SD	Self		Yes	No	No	Yes	No		30	0	GENERAL BODY PAIN
011004062	10/04/2014	KHUWI	062	FB	07:30	AF	PK	SS							09:53	09:59	10:43							09:58	10:00	10:43							BM	12:08	12:11	BM	12:11	BM	Child		Yes	No	No	No	No		25	0	FEVER
161004157	10/04/2014	NTAJA	157	SD	02:02	AFM	BM	EM							02:32	02:35	02:36							02:33	02:35	02:36							SD	02:36	02:37	SD	02:37	SD	Child		No	Yes	No	Yes	No		50	0	MASCULAR SKELETAL PAINS
201004059	10/04/2014	KHUWI	059	BM	07:30	AF	PK	MJ							09:56	10:01	10:35							09:56	10:02	10:47							FB	12:22	12:27	FB	12:27	FB	Child		No	No	No	No	Yes	WOUND	30	150	WOUND
011004034	10/04/2014	KHUWI	034	FB	07:08	GC	PK	SS							08:51	09:06	09:44							08:52	09:07	09:45							FB	05:48	05:51	FB	05:51	FB	Self		No	No	Yes	No	Yes	VOMITTING	30		DIARRHEA
201004002	10/04/2014	KHUWI	002	BM	06:00	SC	PA	SS	MJ						07:44	08:30	08:46	09:05						07:45	08:32	08:48	09:08						BM	09:18	09:23	BM	09:28	BM	Child		No	No	No	No	Yes	TONSITITIS	10	0	TONSITITIC
161004101	10/04/2014	NTAJA	101	SD	08:44	AFM	WL	EM							11:15	11:41	11:44							11:16	11:42	11:44							SD	12:12	12:14	SD	12:14	SD	Self		No	No	No	Yes	No		60	0	MUSCULAR PAINS
161004103	10/04/2014	NTAJA	103	SD	09:51	AI	AFM	JLPS	WL	EM					08:52	10:51	10:54	11:37	11:38					08:53	10:52	11:25	11:38	11:38					MM	01:09	01:10	MM	01:11	MM	Child		Yes	Yes	No	No	No		120	0	COLD
201004095	10/04/2014	KHUWI	095	BM	08:07	SC	PK	SS							13:32	02:16	14:48							13:32	02:17	14:49							BM	03:28	03:32	BM	03:32	BM	Self		No	Yes	No	No	No		25	250	RTI
161004106	10/04/2014	NTAJA	106	SD	09:01	AFM	WL	EM							11:19	11:24	11:32							11:20	11:25	11:32							MM	12:28	12:30	MM	12:34	MM	Child		Yes	Yes	No	No	No		160	0	COLD
011004184	10/04/2014	KHUWI	184	FB	09:13	SC	AS	PK	SS	MJ					14:16	14:25	03:11	15:51	15:58					14:42	14:38	03:12	15:52	15:59					FB	04:17	04:20	FB	04:20	FB	Other	GLANDSON	Yes	No	No	No	No		60	400	MALARIA
071004100	10/04/2014	NTAJA	100	MM	08:37	AFM	WL	EM							11:04	11:11	11:31							11:05	11:12	11:31							MM	12:21	12:22	MM	12:24	MM	Self		Yes	Yes	No	No	No		180	0	UPPER RESP TRACK INFECTIO
071004092	10/04/2014	NTAJA	092	MM	08:25	AI	AFM	WL	JLPS	EM					08:32	10:45	11:00	11:05	11:52					08:34	10:46	11:00	11:26	11:52					SD	12:19	12:21	SD	12:21	SD	Child		Yes	No	No	No	No		60	0	FEVER
201004080	10/04/2014	KHUWI	080	BM	07:41	SC	AS	PK	SS						11:22	11:32	01:49	14:13						13:39	11:38	01:50	14:14						BM	02:46	02:50	BM	02:50	BM	Child		Yes	No	No	No	No		25	450	FEVER
071004008	10/04/2014	NTAJA	008	MM	06:47	AFM	JLPS	BM	EM						07:22	08:28	09:57	10:26						07:22	08:59	09:57	10:26						MM	11:33	11:34	MM	11:35	MM	Child		Yes	Yes	No	No	No		60	0	COLD
011004179	10/04/2014	KHUWI	179	FB	09:10	SC	PK	SS							14:05	02:29	15:58							14:05	02:30	15:59							BM	04:00	04:05	BM	04:06	BM	Self		No	Yes	No	No	Yes	HEADACHE	60	1000	RTI
011004188	10/04/2014	KHUWI	188	FB	09:16	DC	SC	AS	PK						11:49	14:14	14:57	05:33						11:52	15:15	15:10	05:34						BM	06:47	06:51	BM	06:51	BM	Child		Yes	Yes	No	No	No		15	200	MALARIA
011004189	10/04/2014	KHUWI	189	FB	09:17	SC	PK								14:50	17:17								14:52	17:18								BM	06:10	06:16	BM	06:16	BM	Self		No	Yes	No	No	No		18	200	RTI
011004194	10/04/2014	KHUWI	194	FB	09:20	SC	PK								15:21	03:38								15:24	03:39								FB	06:08	06:12	FB	06:12	FB	Self		No	Yes	Yes	No	Yes	BP	20	200	COUGH
071004155	10/04/2014	NTAJA	155	MM	11:51	AFM	BM	EM							02:36	14:37	02:39							02:37	14:37	02:39							MM	02:41	02:43	MM	02:44	MM	Self		Yes	No	No	Yes	No		60	0	MUSCULAR SKELETAL PAIN
201004007	10/04/2014	KHUWI	007	FB	06:19	SC	PA	SS							07:56	08:31	08:59							07:57	08:34	09:01							BM	09:07	09:13	BM	09:13	BM	Child		No	Yes	Yes	No	No		5	0	ART
201004114	10/04/2014	KHUWI	114	BM	08:15	SC	PK	MJ	MJ						11:44	02:05	14:32	14:42						11:45	02:06	14:33	14:46						FB	03:44	03:46	FB	03:47	FB	Child		No	No	No	No	Yes	WOUND PAINFUL	60	200	WOUND
161004013	10/04/2014	NTAJA	013	SD	06:47	AFM	WL	EM							07:03	07:31	09:36							07:03	07:34	09:36							SD	09:50	09:51	SD	09:51	SD	Child		No	Yes	No	No	No		120	0	COUGH
011004245	10/04/2014	KHUWI	245	FB	01:59	SC	AS	PK	PK						15:14	15:25	03:49	04:40						15:43	15:37	03:50	04:41						FB	04:40	04:43	FB	04:43	FB	Child		Yes	No	No	No	No		60	250	MALARIA
011004090	10/04/2014	KHUWI	090	FB	07:58	SC	PK								11:31	11:39								11:31	11:40
071004055	10/04/2014	NTAJA	055	MM	07:06										07:31									07:38									MM	07:40	07:42	MM	07:43	MM	Self		Yes	No	No	No	No		60	300	PAINFUL VOIDING
071004162	10/04/2014	NTAJA	162	MM	01:32	AFM	JLPS	EM	EM						02:44	02:46	03:10	03:18						02:45	03:08	03:10	03:18						MM	03:27	03:29	MM	03:31	MM	Child		Yes	No	No	No	Yes	VOMITTING	60	0	MALARIA
011004042	10/04/2014	KHUWI	042	FB	07:15	AF	AS	PK	SS						09:13	09:32	10:04	10:49						10:02	09:45	10:05	10:51						BM	11:58	12:03	BM	12:03	BM	Child		Yes	No	No	No	No		10	200	FEBILE
011004247	10/04/2014	KHUWI	247	FB	01:59	SC	PK	MJ							15:15	03:34	16:10							15:16	03:35	16:11							FB	04:21	04:23	FB	04:23	FB	Self		No	Yes	No	Yes	No		30	0	NECKACHE
071004135	10/04/2014	NTAJA	135	MM	10:18	AFM	WL	EM							11:36	11:54	12:10							11:37	11:56	12:10							MM	01:52	01:53	MM	01:54	MM	Self		No	Yes	No	Yes	No		120	0	MUSCULA SKELETAL PAIN
161004123	10/04/2014	NTAJA	123	SD	09:38	WL	EM								11:48	11:48								11:48	11:48								MM	01:23	01:24	MM	01:25	MM	Child		Yes	Yes	No	No	No		120	0	COLD
011004223	10/04/2014	KHUWI	223	FB	11:02	SC	AS	PK							14:39	14:40	17:20							14:54	14:49	17:21							BM	06:16	06:21	BM	06:22	BM	Child		Yes	No	Yes	No	No		7	0	GBP
161004069	10/04/2014	NTAJA	069	SD	07:47	AFM	BM								10:02	09:56								10:03	09:56								SD	10:37	10:39	SD	10:39	SD	Self		No	No	No	Yes	Yes	NECK	15	0	PAINFUL NECK
011004038	10/04/2014	KHUWI	038	FB	07:10	SC	AS	PK	SS						09:15	09:51	11:04	11:15						11:02	10:33	11:05	11:17						FB	10:29	10:34	FB	10:35	FB	Child		Yes	No	No	Yes	Yes	VOMMITING	60	500	MALARIA
201004196	10/04/2014	KHUWI	196	BM	09:33	SC	PK	MJ							14:05	02:31	16:10							14:06	02:32	16:11							BM	04:14	04:20	BM	04:20	BM	Child		No	Yes	Yes	No	No		20	300	DIARRHEA
161004176	10/04/2014	NTAJA	176	SD	02:15	AFM	JLPS	AI	EM						15:06	03:08	03:48	03:59						15:07	03:29	03:49	03:59						SD	04:06	04:07	SD	04:07	SD	Child		Yes	No	No	Yes	No		5	0	FEVER
011004190	10/04/2014	KHUWI	190	FB	09:17	SC	PK	MJ							14:40	03:07	16:40							14:41	03:08	16:41							BM	05:32	05:38	BM	05:38	BM	Self		No	No	No	No	Yes	BODY PAIN	15	0	BODY PAIN
161004194	10/04/2014	NTAJA	194	SD	02:55	AFM	AI	EM							03:25	03:38	03:43							03:26	03:39	03:43							MM	03:56	03:58	MM	03:59	MM	Self		Yes	Yes	No	No	No		160	0	MUSCULAR SKELETAL PAIN
011004048	10/04/2014	KHUWI	048	FB	07:24	AF	PK	SS							09:41	09:45	10:27							09:45	09:46	10:29							FB	11:28	11:33	FB	11:34	FB	Self		No	No	No	No	Yes	RUNNING NOSE	30	0	RUNNING NOSE
201004120	10/04/2014	KHUWI	120	BM	08:16	MF									09:20									09:22									BM	11:05	11:08	BM	11:08	BM	Child		No	No	No	No	Yes	UNDER 5	25	0
201004081	10/04/2014	KHUWI	081	BM	07:43	AF	AS	PK	SP						11:25	11:45	01:55	02:00						13:53	11:52	01:56	02:02						BM	02:35	02:40	BM	02:40	BM	Child		Yes	Yes	No	No	No		15	100	FEBRILE
011004200	10/04/2014	KHUWI	200	FB	09:40	SC	PK	MJ							14:15	02:50	16:25							14:16	02:51	16:26							BM	04:49	04:54	BM	04:54	BM	Child		Yes	Yes	No	No	No		10	200	ARI
071004042	10/04/2014	NTAJA	042	MM	07:25	AFM	BM	EM							09:56	09:54	10:14							09:56	09:54	10:14							MM	10:41	10:42	MM	10:43	MM	Self		No	No	Yes	No	No		10	0	DIARRHEA
201004027	10/04/2014	KHUWI	027	BM	06:45	SC	PK	SS							08:18	08:50	09:20							08:20	08:51	09:21							BM	09:50	09:54	BM	09:54	BM	Child		Yes	Yes	No	No	No		25	0	RTI
161004079	10/04/2014	NTAJA	079	SD	09:00	AFM	BM	EM							10:36	10:37	10:56							10:37	10:37	10:56							MM	12:07	12:09	MM	12:10	MM	Child		Yes	No	No	No	Yes	BOILS	30	0	COLD
201004093	10/04/2014	KHUWI	093	BM	08:01	DC	SC	PK	SS						08:10	02:02	02:27	03:05						09:45	02:03	02:28	03:07						FB	03:28	03:31	FB	03:31	FB	Child		No	Yes	No	No	No		60	200	COUGH
011004251	10/04/2014	KHUWI	251	FB	02:47	SC	PK	MJ							14:52	02:53	14:59							14:53	02:54	03:09							FB	03:31	03:33	FB	03:33	FB	Child		No	No	No	No	Yes	ABCESS SWELLEN	20	0	ABCESS
011004021	10/04/2014	KHUWI	021	FB	06:31	SC	PK	PK	SS						08:13	08:45	09:19	09:53						09:19	09:12	09:20	09:54						BM	11:10	11:17	BM	11:18	BM	Child		Yes	No	No	No	No		28	0	FEVER
161004122	10/04/2014	NTAJA	122	SD	09:38		WL	EM							11:30	11:45	11:48							11:31	11:46	11:48							MM	01:22	01:23	MM	01:25	MM	Self		No	Yes	No	No	No		120	0	MUSCULAR SKELETAL PAIN
011004006	10/04/2014	KHUWI	006	FB	06:19	SC	AS	PK	SS						07:57	08:37	09:10	09:33						09:03	08:57	09:11	09:34						FB	09:36	09:39	FB	09:40	FB	Self		No	No	No	Yes	No		60	300	MALARIA
201004019	10/04/2014	KHUWI	019	BM	06:30	SC	PK	SS							08:09	08:46	09:14							08:09	08:47	09:15							BM	09:40	09:46	BM	09:46	BM	Self		No	No	No	Yes	No		60	0	MSP
201004016	10/04/2014	KHUWI	016	BM	06:30	SC	CK	SS							08:06	08:40	09:35							09:04	08:58	09:36							FB	10:06	10:11	FB	10:11	FB	Child		No	No	No	Yes	No		60	500	MALARIA
201004118	10/04/2014	KHUWI	118	BM	08:16	SC	AS	PK	SS						13:43	13:57	02:43	16:20						14:45	14:05	02:44	16:22						BM	04:32	04:38	BM	04:39	BM	Child		Yes	No	No	No	No		15	100	FEVER
201004117	10/04/2014	KHUWI	117	BM	08:16	SC	PK	MJ							13:41	02:49	16:22							13:42	02:50	16:23							BM	04:44	04:49	BM	04:49	BM	Self		Yes	Yes	Yes	No	No		10	200	RTI
011004195	10/04/2014	KHUWI	195	FB	09:21	SC	AS	PK	MJ						14:44	14:56	03:29	16:41						15:12	15:08	03:30	16:43						BM	06:43	06:47	BM	06:47	BM	Child		Yes	No	No	No	Yes	VOMITING	20	200	MALARIA
071004153	10/04/2014	NTAJA	153	MM	11:44	AFM	JLPS	BM	EM						02:33	02:35	02:59	15:13						02:34		02:59	15:13						MM	03:15	03:16	MM	03:17	MM	Self		Yes	No	No	Yes	Yes	STOMACHE	60	0	MALARIA
071004189	10/04/2014	NTAJA	189	MM	02:32	AFM	AI	EM							03:17	03:21	03:30							03:18	03:23	03:30							MM	03:41	03:42	MM	03:43	MM	Self		No	Yes	No	No	Yes	STOMACHE	10	0	DYSPESIA
011004145	10/04/2014	KHUWI	145	FB	08:46	SC	AS	PK	SS						09:29	10:16	11:09	11:28						11:05	10:26	11:10	11:29						FB	01:42	01:45	FB	01:45	FB	Child		No	No	No	No	Yes	VOMMITING	60	500	SEPSIS
201004133	10/04/2014	KHUWI	133	BM	08:35	MF									09:35									09:40									FB	01:13	01:17	FB	01:18	FB	Child		No	No	No	No	Yes	REGULAR U/5	60	0	REGULAR U/5
071004163	10/04/2014	NTAJA	163	MM	01:50	JLPS	AI	EM							02:04	03:42	03:48							02:25	03:43	03:48							MM	04:03	04:04	MM	04:08	MM	Child		Yes	Yes	No	No	Yes	STOMACHE/VOMITTING	180	0	COLD
071004062	10/04/2014	NTAJA	062	MM	07:17	AFM	BM	EM							09:16	09:05	09:57							09:17	09:05	09:57							MM	10:16	10:17	MM	10:18	MM	Child		Yes	No	No	No	No		120	0	LASHES
161004121	10/04/2014	NTAJA	121	SD	09:37	WL									11:40									11:41									SD	12:22	12:25	SD	12:25	SD	Child		No	Yes	No	No	No		90	0	COUGH
011004006	10/04/2014	KHUWI	006	FB	06:19	SC	AS	PK	SS						07:57	08:37	09:10	09:33						09:03	08:57	09:11	09:34						FB	09:36	09:39	FB	09:40	FB	Self		No	No	No	Yes	No		60	300	MALARIA
201004163	10/04/2014	KHUWI	163	BM	08:53	MF									10:15									10:17									FB	01:50	01:53	FB	01:56	FB	Child		No	No	No	No	Yes	REGULAR U/5	60	100
071004144	10/04/2014	NTAJA	144	MM	10:47	AFM	WL	EM							11:52	12:10	12:15							:53	12:11	12:15							SD	01:01	01:06	SD	01:06	SD	Self		No	No	No	Yes	No		120	0	DYSPEPSIA
161004116	10/04/2014	NTAJA	116	SD	09:29	AFM	WL	EM							11:32	11:31	11:35							11:32	11:32	11:38							SD	12:24	12:26	SD	12:29	SD	Child		Yes	No	No	No	No		10	0	IMPETIGO
071004023	10/04/2014	NTAJA	023	MM	06:47	AFM	JLPS	BM	EM						07:18	08:04	10:07	10:31						07:19	08:44	10:07	10:31						MM	11:00	11:02	MM	11:03	MM	Child		Yes	No	No	No	Yes	VOMITING	60	0	FEVER
161004104	10/04/2014	NTAJA	104	SD	08:53	AFM	JLPS	WL	EM						11:16	11:18	12:11	12:15						11:17	11:40	12:12	12:15						NM	12:53	12:56	NM	12:56	SD	Child		Yes	No	No	No	No		90	0	COLD
011004103	10/04/2014	KHUWI	103	FB	08:14	SC	PK	SS							11:37	01:59	13:06							11:40	02:00	14:08							BM	02:25	02:30	BM	02:30	BM	Child		No	Yes	No	No	No		30	0	RTI
011004215	10/04/2014	KHUWI	215	FB	10:13	SC	AS	PK	MJ						14:45	14:56	03:31	16:24						15:13	15:10	03:32	16:25						FB	04:26	04:28	FB	04:28	FB	Other	GLAND DAUGHTER	Yes	No	No	Yes	No		60	200	MALARIA
071004020	10/04/2014	NTAJA	020	MM	06:47	AFM	JLPS	BM	EM						07:15	08:31	09:58	10:13						07:16	08:52	09:58	10:13						MM	11:04	11:06	MM	11:07	MM	Child		Yes	No	No	Yes	No		10	0	MALARIA
071004024	10/04/2014	NTAJA	024	MM	06:47	AFM	JLPS	BM	EM						07:16	07:57	09:37	10:05						07:17	08:24	09:37	10:05						MM	10:53	10:55	MM	10:56	MM	Self		Yes	No	No	Yes	No		30	0	GENERAL BODY PAIN
201004161	10/04/2014	KHUWI	161	BM	08:53	SC	PK	SS							14:03	02:28	15:06							14:04	02:29	15:07							BM	03:55	03:59	BM	03:59	BM	Self		Yes	Yes	No	No	No		15	300	COUGH
011004178	10/04/2014	KHUWI	178	FB	09:08	MF	SC	PK							10:53	14:51	03:19							10:54	14:52	03:20							FB	04:14	04:16	FB	04:17	FB	Child		Yes	Yes	No	No	No		30	150	RI
201004063	10/04/2014	KHUWI	063	BM	07:30	SC	PK	SS							09:55	09:57	10:45							09:56	09:58	10:47							BM	12:23	12:28	BM	12:28	BM	Child		No	Yes	Yes	No	No		10	150	DARRHEA
011004047	10/04/2014	KHUWI	047	FB	07:22	AF	PK	SS							09:36	09:37	10:20							09:39	09:38	10:22							FB	11:18	11:23	FB	11:24	FB	Self		No	No	No	Yes	No		60	200	OM
011004096	10/04/2014	KHUWI	096	FB	08:07	SC	PK	PK							15:08	03:24	03:53							15:46	03:42	03:54							FB	06:01	06:03	FB	06:04	BM	Child		Yes	No	No	No	No		28	0	GBP
011004137	10/04/2014	KHUWI	137	FB	08:38	SC	AS	PK	SS						13:55	14:12	02:58	16:34						14:35	14:20	02:59	16:35						BM	05:10	05:15	BM	05:16	BM	Child		Yes	No	No	No	No		10	200	MALARIA
201004210	10/04/2014	KHUWI	210	BM	10:08	SC	AS	PA	MJ						15:15	15:18	03:35	17:55						15:40	15:25	03:37	17:57						BM	06:04	06:10	BM	06:10	BM	Self		Yes	No	No	No	No		8	0	MSP
011004185	10/04/2014	KHUWI	185	FB	09:14	DC									11:08									11:09									FB	05:19	05:23	FB	05:24	FB	Child		No	No	No	No	Yes	REGULAR U/5	15
071004009	10/04/2014	NTAJA	009	MM	06:47	AFM	JLPS	BM	EM						07:21	08:02	09:32	10:04						07:21	08:40	09:32	10:04						MM	10:35	10:37	MM	10:39	MM	Child		Yes	Yes	No	No	No		30	0	COLD
071004007	10/04/2014	NTAJA	007	MM	06:47	AFM	JLPS	EM							07:23	08:29	10:03							07:23	09:00	10:03							SD	10:40	10:41	SD	10:41	SD	Child		Yes	No	No	No	No		120	0	FEVER
201004017	10/04/2014	KHUWI	017	BM	06:30	SC	CK	PK	SS						08:10	08:41	09:13	09:41						09:10	09:00	09:14	09:42						BM	10:11	10:15	BM	10:15	BM	Self		No	No	No	Yes	No		40	0	GBP
071004095	10/04/2014	NTAJA	095	MM	08:28	AFM	JLPS	WL	EM						11:07	11:06	12:08	12:15						11:07	11:27	12:08	12:15						SD	12:42	12:44	SD	12:45	SD	Self		Yes	No	No	No	No		70	0	GENERAL BODY PAINS
201004171	10/04/2014	KHUWI	171	BM	09:02	SC	AS	PK							13:45	14:11	02:55							14:35	14:19	02:56							FB	04:04	04:06	FB	04:06	FB	Child		Yes	No	No	No	No		30	100	FEVER(SEPSIS)
011004074	10/04/2014	KHUWI	074	FB	07:37	SC	AS	PK	SS						11:20	11:23	01:40	13:04						13:20	11:30	01:41	13:05						FB	02:15	02:18	FB	02:19	FB	Child		Yes	No	No	Yes	No		60		MALARIA
201004126	10/04/2014	KHUWI	126	BM	08:30	DL	PK	SS							13:52	02:13	14:44							13:52	02:14	14:45							FB	03:01	03:04	FB	03:05	FB	Child		No	Yes	No	No	No		30	100	RI
201004214	10/04/2014	KHUWI	214	BM	10:24	MF									11:12									11:18									BM	12:38	12:40	BM	12:40	BM	Child		No	No	No	No	Yes	UNDER 5	10	150
201004007	10/04/2014	KHUWI	007	FB	06:19	SC	PA	SS							07:56	08:31	08:59							07:57	08:34	09:01							BM	09:07	09:13	BM	09:13	BM	Child		No	Yes	Yes	No	No		5	0	ART
161004109	10/04/2014	NTAJA	109	SD	09:20	WL	EM								11:27	11:34								11:28	11:34								MM	12:48	12:50	MM	12:51	MM	Self		No	Yes	No	Yes	No		60	0	MUSCULA SKELETAL PAIN
161004088	10/04/2014	NTAJA	088	SD	08:19	AFM	WL	EM							10:44	10:59	11:02							10:44	11:00	11:02							SD	11:42	11:45	SD	11:45	SD	Self		No	No	No	Yes	No		120	0	DYSPEPSIA
161004114	10/04/2014	NTAJA	114	SD	09:29	WL	EM								11:47	11:48								11:47	11:48								SD	12:17	12:19	SD	12:19	SD	Child		Yes	No	No	No	No		60	0	COLD
011004041	10/04/2014	KHUWI	041	FB	07:15	SC	AS	PK	SS						09:12	09:31	10:04	10:52						10:05	09:46	10:05	10:53						FB	10:53	10:56	FB	10:57	FB	Child		No	No	No	No	No		45	200	ATI
011004106	10/04/2014	KHUWI	106	FB	08:14	DC									08:25									08:27									FB	01:18	01:23	FB	01:24	FB	Child		No	No	No	No	Yes	REGULAR U/5 CLINIC	120	500
161004126	10/04/2014	NTAJA	126	SD	09:47	AFM	WL	EM							11:34	11:48	11:50							11:35	11:50	11:50											12:34	MM	Child		Yes	No	No	No	No		180	0	MSP(MUSCULAR SKELETAL PA)
071004019	10/04/2014	NTAJA	019	MM	06:47	AFM	JLPS	BM	EM						07:16	08:30	09:52	10:17						07:17	08:53	09:52	10:17						MM	11:43	11:45	MM	11:46	MM	Child		No	Yes	No	No	Yes	VOMITING	60	0	COLD
071004022	10/04/2014	NTAJA	022	MM	06:42	AFM	JLPS	BM	EM						07:19	08:00	10:03	10:27						07:20	08:27	10:03	10:27						MM	11:36	11:38	MM	11:39	MM	Child		Yes	No	No	Yes	No		60	0	MALARIA
201004131	10/04/2014	KHUWI	131	BM	08:23	JC	PK	MJ							13:48	02:06	14:33							13:48	02:07	14:35							BM	03:14	03:20	BM	03:20	BM	Self		Yes	No	No	No	Yes	BACK PAIN	12	100	HEART PAIN
201004107	10/04/2014	KHUWI	107	BM	08:15	DC									09:54									09:55									BM	10:51	10:53	BM	10:53	BM	Child		No	No	No	No	Yes	UNDER5	40	0
161004112	10/04/2014	NTAJA	112	SD	09:22	AFM	JLPS	WL	EM						11:23	11:25	12:02	12:12						11:24	11:46	12:03	12:12						SD	12:47	12:48	SD	12:49	SD	Child		Yes	No	No	No	No		220	0	FEVER
201004233	10/04/2014	KHUWI	233	BM	11:08	SC	AS	PK	SS	MJ					14:49	14:57	03:27	16:13	04:48					15:14	15:07	03:28	16:14	04:49					BM	06:34	06:39	BM	06:39	BM	Child		Yes	No	Yes	No	Yes	SWELLING OF LEGS	20	200	MALARIA
011004051	10/04/2014	KHUWI	051	FB	07:25	SC	AS	PK	SS						09:23	09:49	10:58	11:12						10:59	10:31	10:59	11:13						FB	11:42	11:47	FB	11:48	FB	Self		Yes	No	No	No	No		35		MALARIA
161004057	10/04/2014	NTAJA	057	SD	07:12		WL	EM							07:43	07:53	09:50							07:43	07:55	09:50							SD	10:04	10:05	SD	10:05	SD	Self		No	No	No	Yes	No		50	0	BILHAZIA
201004028	10/04/2014	KHUWI	028	BM	06:45	SC	PK	SS							08:18	08:53	09:23							08:18	08:54	09:23							BM	10:46	10:50	BM	10:50	BM	Self		No	No	No	Yes	No		30	0	MSP
011004249	10/04/2014	KHUWI	249	FB	02:10	JC	PK	MJ							15:22	03:38	17:51							15:23	03:40	17:53							BM	05:58	06:04	BM	06:04	BM	Self		No	No	No	No	Yes	BODY PAIN	10	150	BODY PAIN
201004110	10/04/2014	KHUWI	110	BM	08:15	SC	PK	SS							01:33	01:56	14:19							13:34	01:57	14:20							BM	02:50	02:56	BM	02:56	BM	Self		No	No	No	Yes	No		25	100	CHEST PAIN
161004065	10/04/2014	NTAJA	065	SD	07:30	AFM	BM	EM							10:05	09:58	10:27							10:06	09:58	10:27							SD	10:30	10:32	SD	10:32	SD	Child		Yes	Yes	Yes	No	No		125	0	COLD
011004151	10/04/2014	KHUWI	151	FB	08:48	MF									08:59									09:00
011004224	10/04/2014	KHUWI	224	FB	11:02	SC	PA		PK						15:10	15:11	03:31	04:31						15:35	15:15	03:33	04:32						FB	06:17	06:21	FB	06:22	FB	Child		Yes	No	No	No	No		10	0	MALARIA
201004039	10/04/2014	KHUWI	039	BM	07:10	SC	AS	PK	SS						09:07	09:20	09:43	10:17						09:42	09:26	09:44	10:19						FB	10:36	10:40	FB	10:41	FB	Child		Yes	No	No	Yes	No		60	0	MALARIA
161004085	10/04/2014	NTAJA	085	SD	08:19	AFM	WL	EM							10:50	11:04	11:06							10:51	11:05	11:06							SD	11:46	11:48	SD	11:48	SD	Self		No	Yes	No	No	No		60	0	MASCULAR PAIN
201004001	10/04/2014	KHUWI	001	BM	06:00	SC	AS	SS							07:47	08:00	08:53							08:36	08:29	08:54							BM	09:00	09:06	BM	09:06	BM	Child		Yes	No	No	No	No		15	0	MALARIA
011004005	10/04/2014	KHUWI	005	FB	06:18	SC	SS	MJ							07:49	08:55	09:09							07:49	08:56	09:15							BM	09:34	09:39	BM	09:39	BM	Other	BROTHER	No	No	No	Yes	No		60	0	C COMPLEX
071004021	10/04/2014	NTAJA	021	MM	06:47	AFM	JLPS	BM	EM						07:20	08:56	10:15	10:40						07:21	09:28	10:15	10:40						SD	11:14	11:17	SD	11:17	SD	Self		Yes	No	No	No	No		45	0	GENERAL BODY PAINS
071004185	10/04/2014	NTAJA	185	MM	02:29	AFM	BM	EM							02:52	02:54	02:47							02:53	02:54	02:47							SD	02:57	02:59	SD	02:59	SD	Self		No	Yes	No	No	No		15	0	MASCULAR SKELETAL PAINS
161004056	10/04/2014	NTAJA	056	SD	07:08	AFM	JLPS	BM	EM						07:26	08:38	10:07	10:30						07:26	09:58	10:07	10:30						SD	10:53	10:55	SD	10:55	SD	Self		Yes	No	No	No	Yes	VOMITTING	30	0	GENERAL BODY PAINS
201004023	10/04/2014	KHUWI	023	BM	06:45	SC	AS	PK	SS						08:17	08:50	09:21	09:55						09:24	09:16	09:22	09:56						FB	10:12	10:17	FB	10:18	FB	Self		No	No	No	Yes	No		60	150	GENERALISED BODY PAIN
011004160	10/04/2014	KHUWI	160	FB	08:53	SC	AS	PK	SS						14:43	14:54	03:22	16:59						15:09	15:03	03:23	17:01						BM	06:39	06:43	BM	06:43	BM	Child		Yes	No	No	No	No		20	300	MALARIA
161004119	10/04/2014	NTAJA	119	SD	09:36	AFM	WL	EM							11:30	11:38	11:43							11:31	11:39	11:43							MM	12:56	12:57	MM	01:00	MM	Self		No	Yes	No	No	No		60	0	MUSCULAR SKELETAL PAIN
161004124	10/04/2014	NTAJA	124	SD	09:38	AFM	WL	EM							12:00	12:16	12:18							12:01	12:17	12:18							SD	12:54	12:56	SD	12:56	SD	Self		No	No	No	Yes	No		120	0	MASCULAR PAINS
011004183	10/04/2014	KHUWI	183	FB	10:13	SC	PK	MS							14:45	03:09	15:43							14:46	03:10	15:44							FB	03:56	03:59	FB	03:59	FB	Child		Yes	Yes	No	No	No		45	200	SEPSIS
201004222	10/04/2014	KHUWI	222	BM	10:45	MF									11:19									11:20									FB	05:37	05:41	FB	05:42	FB	Child		No	No	No	No	Yes	REGULAR U/5	30	100
071004166	10/04/2014	NTAJA	166	MM	01:51	AFM	BM	EM							02:39	02:40	02:40							02:40	02:40	02:40							MM	02:46	02:48	MM	02:49	MM	Child		Yes	No	No	No	Yes	STOMACHE	120	0	DYSPEYSIA
011004056	10/04/2014	KHUWI	056	FB	07:28	SC	AS	PK	SS	MJ					09:55	10:22	11:22	11:27	11:35					11:14	10:41	11:23	11:28	11:40					FB	12:16	12:21	FB	12:21	FB	Child		Yes	No	No	No	No		60	300	MALARIA
071004044	10/04/2014	NTAJA	044	MM	07:22	AFM	BM	EM							09:18	09:10	09:58							09:18	09:10	09:58							SD	10:20	10:22	SD	10:22	SD	Child		No	Yes	No	No	Yes	EYE	70	0	COLD
071004010	10/04/2014	NTAJA	010	MM	06:47	AFM	JLPS	BM	EM						07:20	08:08	09:36	10:04						07:21	08:49	09:36	10:04						SD	10:44	10:46	SD	10:47	SD	Child		Yes	No	Yes	No	No		120	0	FEVER
201004116	10/04/2014	KHUWI	116	FB	08:15	SC	PK	MJ							13:38	02:02	14:28							13:40	02:03	14:29							BM	03:05	03:10	BM	03:10	BM	Self		No	No	No	Yes	No		40	200	BODY PAINS
161004070	10/04/2014	NTAJA	070	SD	07:49	AFM	JLPS	WL	EM						10:11	10:04	10:56	10:57						10:11	10:26	10:57	10:57						SD	11:34	11:37	SD	11:37	SD	Self		No	No	No	Yes	No		70		GENERAL BODY PAINS
161004173	10/04/2014	NTAJA	173	SD	01:55	AFM	BM	EM							02:59	03:00	03:10							03:00	03:00	03:10							SD	03:27	03:28	SD	03:28	SD	Self		No	Yes	No	No	No		20	0	MASCULAR SKELETAL PAINS
071004152	10/04/2014	NTAJA	152	MM	11:44	AFM	WL	EM							12:01	12:17	12:18							12:02	12:18	12:18							MM	01:33	01:34	MM	01:35	MM	Self		Yes	Yes	No	No	No		30	0	MUSCULAR SKELETAL PAIN
011004052	10/04/2014	KHUWI	052	FB	07:25	AF	AS	PK	SS						09:48	10:18	11:12	11:33						11:09	10:39	11:13	11:34						FB	11:56	12:00	FB	12:01	FB	Self		Yes	No	No	No	No		35	0	MALARIA
201004092	10/04/2014	KHUWI	092	BM	08:00	SC	PK	SS							11:36	11:54	01:54							11:36	11:55	01:55							FB	02:01	02:04	FB	02:05	FB	Self		No	No	No	Yes	No		60		ACHE
011004169	10/04/2014	KHUWI	169	FB	08:58	DC	SC	PK	SS						11:55	14:11	02:40	15:16						11:57	14:11	02:41	15:17						FB	03:39	03:41	FB	03:41	FB	Self		Yes	No	No	No	No		60	300	SEPSIS
201004009	10/04/2014	KHUWI	009	BM	06:20	SC	PA	SS							08:02	08:39	09:08							08:02	08:40	09:08							FB	09:45	09:48	FB	09:49	FB	Self		Yes	No	No	No	No		60	100	MSP
201004166	10/04/2014	KHUWI	166	BM	08:56	MF									09:20									09:22									BM	11:35	11:40	BM	11:40	BM	Child		No	No	No	No	Yes	UNDER 5	20	0
201004173	10/04/2014	KHUWI	173	BM	09:04	SC	PK	MJ							09:20	09:17	09:24							09:20	09:18	09:31							FB	01:56	01:59	FB	01:59	FB	Child		No	No	No	No	Yes	CUT(WOUND)	20	0	CUT
011004208	10/04/2014	KHUWI	208	FB	09:59	DC									11:11									11:18									BM	02:22	02:24	BM	02:24	BM	Child		No	No	No	No	Yes	UNDER 5	40	0
161004191	10/04/2014	NTAJA	191	SD	02:54	AFM	AI	EM							15:39	03:57	04:05							15:40	03:58	04:05							MM	04:18	04:20	MM	04:22	MM	Self		No	No	No	No	Yes	STOMACHE	30	0	DYSPESIA
071004186	10/04/2014	NTAJA	186	MM	02:31	AFM	BM	EM							03:15	03:17	03:18							03:16	03:17	03:18							MM	03:32	03:34	MM	03:35	MM	Self		No	No	No	No	Yes	GENERAL/BODY PAINS	15	0	MUSCULAR SKELETAL PAINS
071004038	10/04/2014	NTAJA	038	MM	07:16	AFM	JLPS	BM	EM						08:37	09:06	10:11	10:42						08:37	09:27	10:11	10:42						MM	11:48	11:50	MM	11:51	MM	Child		Yes	No	No	No	Yes	VOMITING	60	0	MALARIA
071004012	10/04/2014	NTAJA	012	MM	06:47		WL	EM							07:02	07:37	09:35							07:02	07:38	09:35							MM	09:50	09:51	MM	09:52	MM	Self		No	Yes	No	No	No		60	0	ASTHMA
011004024	10/04/2014	KHUWI	024	FB	06:45	SC	AS	PK	SS						08:14	08:51	09:28	10:05						09:32	09:12	09:29	10:06						FB	10:24	10:28	FB	10:29	FB	Child		No	No	No	Yes	Yes	VOMITTING	60	150	MALARIA
011004109	10/04/2014	KHUWI	109	FB	08:15	SC	PK	SS							13:38	02:01	14:25							13:38	02:02	14:26							BM	02:57	03:04	BM	03:04	BM	Self		Yes	No	No	No	No		25	100	FEVER
161004039	10/04/2014	NTAJA	039	SD	07:14	AFM	BM	EM							08:36	08:26	10:00							08:36	08:27	10:01							SD	10:28	10:30	SD	10:30	SD	Self		No	Yes	No	No	No		60	0	MASCULAL PAIN
011004236	10/04/2014	KHUWI	236	FB	01:24	SC	AS	PK	SS	MJ					13:31	13:43	02:18	14:50	14:52					13:56	13:48	02:19	14:51	14:58					FB	03:11	03:14	FB	03:15	FB	Child		Yes	No	No	No	No		60	0	MALARIA
011004025	10/04/2014	KHUWI	025	FB	06:45	SC	AS	PK	SS						08:39	08:54	09:31	10:07						09:32	09:17	09:32	10:09						FB	10:19	10:24	FB	10:24	FB	Child		Yes	No	No	Yes	No		60	150	MALARIA
161004117	10/04/2014	NTAJA	117	SD	09:31	AFM	WL	EM							11:32	11:30	11:34							11:33	11:31	11:34							MM	12:35	12:36	MM	12:37	MM	Self		No	Yes	No	No	No		160	0	UPPER RESP TRACK INFECTIO
201004086	10/04/2014	KHUWI	086	BM	07:50	DC	SC	PK	SS						09:53	11:30	11:32	13:49						09:54	11:30	11:35	13:49						FB	01:56	01:59	FB	02:00	FB	Child		No	Yes	No	No	No		60	0	COUGH
201004031	10/04/2014	KHUWI	031	BM	07:00	GC	AS	PK	SS	MJ					08:47	09:18	09:36	10:11	10:47					09:30	09:25	09:37	10:12	10:50					BM	11:48	11:52	BM	11:53	BM	Child		Yes	No	No	No	No		31	200	FEVER
201004228	10/04/2014	KHUWI	228	BM	11:05	DC									11:10									11:15									BM	12:28	12:30	BM	12:30	BM	Child		No	No	No	No	Yes	UNDER 5	80	500
201004140	10/04/2014	KHUWI	140	BM	08:43	MF									10:31									10:33									BM	11:31	11:34	BM	11:34	BM	Child		No	No	No	No	Yes	UNDER 5	25	0
071004002	10/04/2014	NTAJA	002	MM	06:47		JLPS	BM	EM						06:52	07:39	08:24	09:29						06:54	08:15	08:25	09:29						MM	09:41	09:43	MM	09:44		Child		Yes	No	No	No	No		10	0	MALARIA
201004087	10/04/2014	KHUWI	087	BM	07:53	DC	MF	SC	AS	PK	MJ	SS			08:19	09:40	11:28	11:47	01:46	01:47	13:58			09:30	09:45	11:28	11:47	01:47	01:52	13:59			FB	03:25	03:28	FB	03:28	FB	Child		Yes	No	No	Yes	No		60	200	MALARIA
201004022	10/04/2014	KHUWI	022	BM	06:40	MF									09:14									09:25									BM	10:41	10:44	BM	10:44	BM	Child		No	No	No	No	Yes	UNDER 5	35	0
201004229	10/04/2014	KHUWI	229	BM	11:05	DC									11:10									11:15									BM	12:30	12:32	BM	12:32	BM	Child		No	No	No	No	Yes	UNDER 5	18	0
161004168	10/04/2014	NTAJA	168	SD	13:52	AFM	JLPS	EM	EM						14:57	02:59	03:19	03:27						14:58	03:20	03:20	03:27						SD	03:33	03:35	SD	03:35	SD	Self		Yes	No	No	No	No		30	0	GENERAL BODY PAIN
011004071	10/04/2014	KHUWI	071	FB	07:36	SC	AS	PK	SS						11:17	11:17	11:35	12:11						11:27	11:25	11:36	12:12						FB	01:02	01:07	FB	01:08	FB	Child		Yes	No	No	No	No		60	500	MALARIA
161004037	10/04/2014	NTAJA	037	SD	07:18	AFM	BM	EM							08:37	09:01	09:37							08:38	09:01	09:37							SD	09:43	09:44	SD	09:45	SD	Self		Yes	No	No	Yes	No		40	150	FEVER
011004067	10/04/2014	KHUWI	067	FB	07:33		SC	PK	SS						08:10	10:03	10:02	10:56						09:20	10:03	10:03	10:57						FB	12:48	12:52	FB	12:54	FB	Child		No	No	Yes	No	No		120	400	DIARRHEA
071004181	10/04/2014	NTAJA	181	MM	02:17	AFM	JLPS	EM							15:07	03:09	03:57							15:08	03:30	03:57							SD	04:09	04:10	SD	04:10	SD	Child		Yes	No	No	No	No		15	0	FEVER
071004014	10/04/2014	NTAJA	014	MM	06:47	AFM	JLPS	BM	EM						07:04	07:45	09:09	09:41						07:05	08:22	09:10	09:41						MM	09:54	09:55	MM	09:56	MM	Self		Yes	Yes	No	No	No		15	0
201004004	10/04/2014	KHUWI	004	BM	06:15	SC	AS	PK	SS						07:48	08:05	08:54	09:27						08:42	08:07	08:55	09:28						BM	09:54	09:58	BM	09:58	BM	Self		Yes	No	No	No	No		30	0	MALARIA
071004072	10/04/2014	NTAJA	072	MM	07:52	AFM	BM	JLPS	WL	EM					10:13	10:11	10:18	11:08	11:24					10:13	10:11	10:40	11:08	11:24					MM	12:17	12:19	MM	12:20	MM	Child		Yes	No	No	No	No		120	0	MALARIA
161004160	10/04/2014	NTAJA	160	SD	01:00	AFM	BM	EM							02:41	02:42	02:40							02:42	02:42	02:41							SD	02:47	02:49	SD	02:49	SD	Child		No	No	No	Yes	No		115	0	MASCULAR SKELETAL PAINS
201004238	10/04/2014	KHUWI	238	BM	01:58	SC	PK	PK	MJ						15:22	03:25	03:50	15:51						15:44	03:28	03:51	15:53						FB	04:06	04:08	FB	04:08	FB	Self		Yes	No	No	No	No		120	500	MALARIA
161004078	10/04/2014	NTAJA	078	SD	08:05	AFM	WL	EM							10:43	10:57	10:59							10:44	10:58	10:59							MM	12:14	12:15	MM	12:16	MM	Child		No	Yes	No	No	Yes	PAIN IN EYES	60	0	CONJUVITIS
071004201	10/04/2014	NTAJA	201	MM	06:54	AFM	JLPS	WC	EM						07:31	08:35	10:06	10:28						07:31	08:59	10:06	10:28						MM	11:31	11:32	MM	11:33	MM	Child		Yes	Yes	No	No	No		60	0	MALARIA
201004008	10/04/2014	KHUWI	008	BM	06:20	SC	AS	PK							08:00	08:56	09:27							09:30	09:13	09:28							FB	09:49	09:53	FB	09:53	FB	Self		Yes	Yes	No	No	No		60	0	COUGH
011004070	10/04/2014	KHUWI	070	FB	07:35	SC	AS	PK	SS						10:04	10:22	11:24	11:50						11:14	10:49	11:25	11:51						BM	01:12	01:17	BM	01:17	BM	Child		Yes	Yes	No	No	No		14	0	COUGH
201004136	10/04/2014	KHUWI	136	BM	08:37	MF									09:53									09:55									BM	10:54	10:57	BM	10:57	BM	Child		No	No	No	No	Yes	UNDER 5	15	0
201004134	10/04/2014	KHUWI	134	BM	08:36	MF	SC	PK	SS	MJ					09:55	11:33	11:40	12:22	12:24					09:57	11:35	11:41	12:23	12:26					BM	02:00	02:05	BM	02:05	BM	Child		No	Yes	No	No	No		40	0	PNEUMONIA
071004159	10/04/2014	NTAJA	159	MM	14:00	AFM	BM	JLPS	AI	EM					02:41	02:42	02:43	03:35	03:40					02:42	02:42	03:05	03:36	03:40					MM	03:52	03:53	MM	03:54	MM	Self		Yes	Yes	No	No	No		10	0	GENERAL BODY PAINS
161004035	10/04/2014	NTAJA	035	SD	07:20	AFM	JLPS	BM	EM						08:26	08:59	10:16	10:47						08:26	09:26	10:16	10:47						SD	11:20	11:23	SD	11:23	SD	Child		Yes	Yes	No	No	No		75	200	FEVER
071004041	10/04/2014	NTAJA	041	MM	07:27	AFM	JLPS	WL	EM						10:20	10:23	11:10	11:28						10:21	10:45	11:10	11:28						SD	11:53	11:55	SD	11:55	SD	Child		Yes	Yes	No	No	No		130	0	FEVER
071004133	10/04/2014	NTAJA	133	MM	10:17	AFM	WL	EM							11:40	11:58	12:12							41	11:59	12:22							SD	12:33	12:35	SD	12:35	SD	Self		No	No	No	Yes	No		180	0	MASCULAR PAINS
071004139	10/04/2014	NTAJA	139	MM	10:19	AFM	WL	EM							11:46	12:00	12:11							11:47	12:01	12:11							MM	01:44	01:45	MM	01:46	MM	Self		Yes	Yes	No	Yes	No		60	0	UPPER RESPIRATORY INFECTI
161004083	10/04/2014	NTAJA	083	SD	08:18	AFM	JLPS	BM	EM						09:30	09:21	10:32	10:49						09:31	09:44	10:32	10:49						MM	11:43	11:44	MM	11:45	MM	Child		Yes	Yes	No	No	No		120	0	COLD
201004083	10/04/2014	KHUWI	083	BM	07:45	AF	AS	PK	SS	MJ					11:32	11:48	01:50	14:11	14:20					13:27	11:56	01:51	14:12	02:23					FB	02:39	02:43	FB	02:44	FB	Child		Yes	No	No	No	No		30	0	MALARIA
071004016	10/04/2014	NTAJA	016	MM	06:47	AFM	JLPS	BM	EM						07:10	07:59	09:12	09:56						07:10	08:44	09:12	09:56						MM	10:20	10:22	MM	10:23	MM	Child		Yes	No	No	No	Yes	LASHES/VOMITING	90	0	MALARIA
011004075	10/04/2014	KHUWI	075	FB	07:37	AF	AS	PK	SS	MJ					11:20	11:27	01:43	13:05	02:10					13:23	11:32	01:44	13:06	02:18					FB	02:31	02:34	FB	02:35	FB	Self		Yes	No	No	Yes	No		60	400	SEPSIS
011004115	10/04/2014	KHUWI	115	FB	08:15	SC	A	PK	MJ						13:44	13:57	02:44	15:18						13:44		02:45	15:20						FB	03:47	03:49	FB	03:49	FB	Other	YOUNG SISTER	No	No	No	Yes	No		60	200	HEADACHE
011004057	10/04/2014	KHUWI	057	FB	07:28	SC	AS	PK	SS						09:57	10:22	11:23	11:51						11:15	10:46	11:24	11:53						FB	12:08	12:14	FB	12:15	FB	Child		Yes	No	No	No	No		60	300	MALARIA
201004242	10/04/2014	KHUWI	242	BM	01:59	SC	PK	MJ							15:23	03:41	04:37							15:25	03:42	04:38							BM	04:54	04:58	BM	04:58	BM	Self		No	No	No	No	Yes	BACK PAIN	7	0	BODY PAIN
201004113	10/04/2014	KHUWI	113	BM	08:15	SC	SA	PK	SS						13:42	13:56	02:40	15:19						14:12	14:04	02:41	15:20						FB	03:41	03:44	FB	03:44	FB	Self		Yes	No	No	No	No		45	300	MSP
071004046	10/04/2014	NTAJA	046	MM	07:24	AFM	BM	EM							09:46	09:34	10:01							09:47	09:34	10:01							MM	10:44	10:46	MM	10:47	MM	Self		No	Yes	No	Yes	No		30	0	MUSCULAR SKELETAL PAIN
161004161	10/04/2014	NTAJA	161	SD	01:01	AFM	BM	EM							02:42	02:44	02:42							02:43	02:44	02:42							SD	02:50	02:52	SD	02:52	SD	Self		No	No	No	Yes	No		115	0	MASCULAR SKELETAL PAINS
161004111	10/04/2014	NTAJA	111	SD	09:22	AFM	WL	EM							11:21	11:25	11:33							11:22	11:26	11:33							MM	12:52	12:53	MM	12:54	MM	Child		Yes	Yes	No	No	No		60	0	COLD
161004193	10/04/2014	NTAJA	193	SD	02:55	AFM	JLPS	AI	EM						15:18	03:20	03:52	05:57						15:19	03:41	03:53	05:57						SD	03:57	03:58	SD	03:58	SD	Child		No	No	Yes	No	No		20	0	FEVER
201004122	10/04/2014	KHUWI	122	BM	08:24	SC	PK	MJ							13:51	02:10	14:41							13:52	02:11	14:42							BM	03:25	03:28	BM	03:28	BM	Self		No	Yes	No	No	Yes	RHUMATISIM	20	300	BACK PAIN
161004090	10/04/2014	NTAJA	090	SD	08:22	AFM	WL	EM							10:51	11:05	11:06							10:52	11:06	11:06							MM	01:07	01:08	MM	01:11	MM	Self		No	Yes	No	No	No		120	0	MUSCULAR SKELETAL PAIN
161004053	10/04/2014	NTAJA	053	SD	07:05	AFM	JLPS	BM	EM						07:35	08:40	09:33	10:02						07:36	09:02	09:33	10:02						SD	10:31	10:34	SD	10:34	SD	Self		No	Yes	No	No	No		75	0	MUSCULAR PAIN
011004211	10/04/2014	KHUWI	211	FB	10:08	MT									10:16									10:19									FB	05:01	05:04	FB	05:06	FB	Child		No	No	No	No	Yes	REGULAR U/5	60	500
201004193	10/04/2014	KHUWI	193	FB	09:18	DC									11:28									11:31									BM	01:25	01:30	BM	01:30	BM	Child		No	No	No	No	Yes	UNDER 5	20	0
071004134	10/04/2014	NTAJA	134	MM	10:17	AFM	WL	EM							11:40	11:52	12:10							:41	11:57	12:10							SD	12:28	12:30	SD	12:30	SD	Self		No	Yes	No	Yes	No		60	0	MASCULAR PAINS
201004020	10/04/2014	KHUWI	020	BM	06:30	SC	MJ	PK	PK	SS					08:11	08:12	08:44	09:48	10:32					09:45	10:55	09:10	09:49	10:34					BM	12:17	12:21	BM	12:21	BM	Child		No	No	No	No	Yes	EPILEPSY	50	0	EPILEPSY
161004125	10/04/2014	NTAJA	125	SD	09:39	WL	EM								11:44	11:46								11:44	11:46								MM	01:12	01:13	MM	01:14	MM	Self		No	Yes	No	No	No		160	0	MUSCULAR SKELETON PAIN
201004142	10/04/2014	KHUWI	142	BM	08:44	SC	PK	MJ							13:58	02:20	14:49							13:59	02:21	14:52							BM	03:36	03:42	BM	03:42	BM	Self		No	No	No	No	Yes	HYPERTENSION	10	0	HEART PAIN
011004100	10/04/2014	KHUWI	100	FB	08:09	SC	AS	PK	SS						13:34	13:44	02:19	14:52						13:58	13:49	02:20	14:53						BM	03:33	03:36	BM	03:36	BM	Child		Yes	No	Yes	No	No		30	400	MALARIA
201004003	10/04/2014	KHUWI	003	BM	06:00	AF	PK	SS							09:00	09:25	09:31							09:26	09:26	09:32							BM	09:58	10:00	BM	10:00	BM	Child		Yes	No	No	No	No		32	0	MALARIA
011004065	10/04/2014	KHUWI	065	FB	07:33	SC	AS	PK	SS						09:30	10:12	10:37	11:00						09:30	10:37	10:38	11:01						BM	13:06	13:12	BM	13:12	BM	Self		No	No	No	Yes	No		20	0	FEVER
161004190	10/04/2014	NTAJA	190	SD	02:54	AFM	AI	EM							03:33	03:47	03:59							03:34	03:48	03:59							SD	04:02	04:03	SD	04:03	SD	Self		Yes	Yes	No	Yes	No		15	0	MASCULAR SKELETAL PAIN
201004078	10/04/2014	KHUWI	078	BM	07:38	SC	PK	SS							11:22	11:26	11:08							11:22	11:27	11:09							BM	01:52	01:58	BM	01:58	BM	Child		Yes	Yes	No	No	No		25	400	RTI
011004147	10/04/2014	KHUWI	147	FB	08:48	SC	AS	PK	SS						14:10	14:23	03:04	16:43						14:38	14:23	03:05	16:44						BM	05:26	05:31	BM	05:31	BM	Child		Yes	No	Yes	No	No		10	0	MALARIA
201004082	10/04/2014	KHUWI	082	BM	07:45	SC	AS	PK	MJ	SS					11:28	11:46	01:47	01:53	13:59					13:23	11:53	01:48	01:55	14:00					BM	03:50	03:55	BM	03:55	BM	Child		Yes	No	No	No	No		20	200	GBP
011004018	10/04/2014	KHUWI	018	FB	06:30	SC	PK	PK	SS						08:12	08:38	09:15	09:44						09:13	09:10	09:16	09:44						BM	10:07	10:11	BM	10:11	BM	Self		Yes	No	No	No	No		20	0	MALARIA
201004010	10/04/2014	KHUWI	010	BM	06:20	SC	PA	SS							08:03	08:40	09:09							08:03	08:41	09:09							FB	09:41	09:43	FB	09:44	FB	Self		No	No	No	Yes	No		60	100	GENERALISED BODY ACHE
201004053	10/04/2014	KHUWI	053	FB	07:26	SC	AS	PK	SS						09:50	10:21	11:14	11:38						11:10	10:40	11:15	11:40						BM	01:30	01:36	BM	01:36	BM	Self		Yes	No	No	No	No		60	350	MALARIA
071004131	10/04/2014	NTAJA	131	MM	09:53	AI	AFM	JLPS	WL	EM					09:55	11:35	11:37	12:13	12:17					09:56	11:36	11:58	12:14	12:17					MM	01:26	01:27	MM	01:28	MM	Child		Yes	No	No	No	No		120	0	COLD
071004064	10/04/2014	NTAJA	064	MM	07:26	AI	AFM	BM	EM						09:51	10:02	09:57	10:26						09:52	10:03	09:57	10:26						MM	11:16	11:17	MM	11:20	MM	Child		Yes	Yes	No	No	No		120	0	COLD
161004076	10/04/2014	NTAJA	076	SD	08:04	AFM	JLPS	WL	EM						10:41	10:44	11:21	11:31						10:42	11:05	11:22	11:31						MM	12:43	12:45	MM	12:46	MM	Child		No	Yes	No	No	Yes	VOMITING	180	0	COLD
201004218	10/04/2014	KHUWI	218	BM	10:31	SC	PK	SS	MJ						14:46	03:13	15:57	16:01						14:47	03:16	15:58	16:09						FB	04:28	04:31	FB	04:33	FB	Self		Yes	No	No	No	Yes	TOSTITITIS	60	400	TOSITITIS
161004075	10/04/2014	NTAJA	075	SD	08:04	AFM	WL	EM							10:47	11:02	11:03							10:48	11:02	11:03							SD	11:26	11:28	SD	11:28	SD	Child		Yes	No	No	No	No		75	250	FEVER
161004200	10/04/2014	NTAJA	200	SD	13:56	AFM	BM	JLPS	AI	EM					03:00	03:01	03:02	03:32	15:33					03:01	03:01	03:24	03:33	15:33					SD	03:36	03:37	SD	03:37	SD	Self		Yes	No	No	No	No		15	0	GENERAL BODY PAIN
161004113	10/04/2014	NTAJA	113	SD	09:23	AFM	WL	EM							11:24	11:29	11:34							11:25	11:30	11:34							MM	01:01	01:02	MM	01:03	MM	Self		No	No	No	Yes	No		120	0	MUSCULAR SKELETAL PAIN
161004084	10/04/2014	NTAJA	084	SD	08:18	AFM	WL	JLPS	EM						10:49	11:03	11:09	11:44						10:50		11:30	11:44						SD	12:26	12:28	SD	12:28	SD	Child		Yes	No	No	No	No		60	0	FEVER
201004112	10/04/2014	KHUWI	112	BM	08:15	SC	AS	PK	SS						11:26	11:33	02:22	14:55						14:00	11:40	02:23	14:55						FB	03:16	03:19	FB	03:20	FB	Child		Yes	No	No	No	No		60	300	MALARIA
201004219	10/04/2014	KHUWI	219	BM	10:43	AF	AS	PA	SS						11:05	11:06	11:20	11:53						11:11	11:08	11:29	11:54						FB	05:32	05:36	FB	05:36	FB	Self		Yes	No	No	Yes	No		120	150	MALARIA
201004076	10/04/2014	KHUWI	076	BM	07:38	SC	AS	PK	BS						11:21	11:31	01:44	14:09						13:24	11:37	01:45	14:10						BM	02:30	02:35	BM	02:35	BM	Child		Yes	No	No	No	Yes	VOMITING	50	0	FEVER
071004091	10/04/2014	NTAJA	091	MM	08:22	AFM	BM	EM							10:31	10:32	10:47							10:31	10:32	10:47							MM	12:01	12:02	MM	12:03	MM	Child		No	Yes	No	No	No		60	0	COLD
161004089	10/04/2014	NTAJA	089	SD	08:20	AFM	JLPS	WL	EM						10:52	10:55	11:36	11:37						10:53	11:17	11:32	11:37						MM	01:18	01:20	MM	01:21	MM	Child		Yes	No	Yes	No	No		10	0	MALARIA
011004181	10/04/2014	KHUWI	181	FB	09:11	SC	PK	SS							14:11	02:39	15:09							15:09	03:40	15:10							FB	03:59	04:02	FB	04:02	FB	Child		Yes	Yes	No	No	No		60	200	MALARIA
201004141	10/04/2014	KHUWI	141	BM	08:43	MF									09:36									09:38									BM	11:28	11:31	BM	11:31	BM	Child		No	No	No	No	Yes	UNDER 5	15	0
011004050	10/04/2014	KHUWI	050	FB	07:25	SC	AS	PK	SS						09:27	09:50	11:01	11:14						11:02	10:32	11:02	11:15						FB	11:49	11:54	FB	11:55	FB	Self		Yes	No	No	No	No		35		MALARIA
161004196	10/04/2014	NTAJA	196	SD	02:56	AFM	BM								03:12	03:13								03:13	03:13								MM	03:37	03:38	MM	03:40	MM	Child		No	No	No	No	Yes	LASHES(INCHING)	10	0	PLURITIS
201004128	10/04/2014	KHUWI	128	BM	08:32	SC	PK	SS							13:53	02:15	14:46							13:54	02:16	14:47							FB	03:06	03:09	FB	03:10	FB	Self		No	Yes	No	No	No		30	0	RTI
201004172	10/04/2014	KHUWI	172	BM	09:02	SC	PK	SS							13:46	02:56	15:33							01:59	02:57	15:34							FB	04:02	04:04	FB	04:04	FB	Child		Yes	No	No	No	No		30	100	MALARIA
161004177	10/04/2014	NTAJA	177	SD	02:07	AFM	BM	EM							03:01	03:02	03:00							03:02	03:02	03:01							SD	03:04	03:05	SD	03:05	SD	Child		No	No	No	No	Yes	EYES	20	0	CONJUCTIVITIS
201004013	10/04/2014	KHUWI	013	FB	06:20	SC	PK	SS							07:58	08:36	09:03							07:59	08:37	09:04							BM	09:13	09:17	BM	09:17	BM	Child		No	Yes	No	No	No		20	0	FEVER
161004080	10/04/2014	NTAJA	080	SD	08:12	AFM	JLPS	WL	EM						10:33	10:36	11:10	11:29						10:34	10:59	11:11	11:29						SD	11:56	11:58	SD	11:58	SD	Self		No	No	No	Yes	No		180	0	GENERAL BODY PAINS
011004099	10/04/2014	KHUWI	099	FB	08:08	SC	PK	SS							13:48	01:57	14:23							13:49	01:58	14:24							FB	02:45	02:49	FB	02:50	FB	Self		No	Yes	Yes	No	No		30	150	DIARRHEA
011004177	10/04/2014	KHUWI	177	FB	09:08	SC	PK	MJ							14:12	02:41	15:17							14:12	02:42	03:30							FB	04:11	04:13	FB	04:13	FB	Child		No	Yes	No	Yes	No		30	150	ACHE
011004054	10/04/2014	KHUWI	054	FB	07:26	SC	PK	SS							09:50	09:52	10:37							09:50	09:53	10:38							FB	12:02	12:06	FB	12:07	FB	Self		No	Yes	No	Yes	No		120	400	RI
071004030	10/04/2014	NTAJA	030	MM	06:47	WL	EM								07:43	09:21								07:44	09:21								MM	09:22	09:23	MM	09:24	MM	Child		No	Yes	No	No	No		60	0	COUGH(COLD)
201004008	10/04/2014	KHUWI	008	BM	06:20	SC	AS	PK							08:00	08:56	09:27							09:30	09:13	09:28							FB	09:49	09:53	FB	09:53	FB	Self		Yes	Yes	No	No	No		60	0	COUGH
201004216	10/04/2014	KHUWI	216	BM	10:30	MF									11:23									11:24									BM	12:32	12:34	BM	12:35	BM	Child		No	No	No	No	Yes	UNDER 5	20	0
071004098	10/04/2014	NTAJA	098	MM	08:32	AFM	WL	EM							11:09	11:13	11:30							11:10	11:14	11:30							SD	11:59	12:01		12:01	SD	Child		No	Yes	No	Yes	No		60	0	COUGH
011004102	10/04/2014	KHUWI	102	FB	08:14	SB	SB	PK							08:20	15:08	03:21							09:45	15:08	03:22							BM	06:31	06:34	BM	06:34	BM	Child		No	Yes	No	No	No		20	200	COUGH
201004234	10/04/2014	KHUWI	234	BM	11:08	AF	AS	PK	MJ						11:18	11:22	02:03	14:29						13:41	11:27	02:04	14:32						BM	03:10	03:14	BM	03:14	BM	Child		No	Yes	No	No	Yes	HEART PAIN	15	0	CHEST PAIN
071004004	10/04/2014	NTAJA	004	MM	06:47	AFM	JLPS	BM	EM						07:09	07:47	09:18	09:51						07:09	08:24	09:18	09:51						SD	10:08	10:12	SD	10:13	SD	Self		No	No	No	Yes	No		70	0	GENERAL BODY PAIN
071004154	10/04/2014	NTAJA	154	MM	11:51	AFM	WL	EM							12:02	12:18	12:19							12:03	12:18	12:19							MM	01:40	01:41	MM	01:42	MM	Child		Yes	No	No	Yes	No		30	0	MUSCULAR SKELETAL PAIN
201004143	10/04/2014	KHUWI	143	BM	08:44	MF									11:03									11:04									BM	12:21	12:23	BM	12:23	BM	Child		No	No	No	No	Yes	UNDER 5	45	0
011004176	10/04/2014	KHUWI	176	FB	09:07	MF	SC	PK	SS						09:40	14:08	02:37	15:15						09:41	14:09	02:38	15:16						FB	03:39	03:41	FB	03:41	FB	Child		Yes	No	No	No	No		60	200	FEVER
071104003	11/04/2014	NTAJA	003	MM	06:28	AFM	WL	EM							08:25	08:19	08:58							08:26	08:20	08:58							MM	08:57	08:59	MM	09:00	MM	Self		No	Yes	No	Yes	No		10	0	ASTHMA
161104065	11/04/2014	NTAJA	065	SD	07:24	WL	EM								09:58	10:00								09:58	10:00								SD	10:05	10:07	SD	10:07	SD	Child		No	Yes	No	No	Yes	VOMITTING	30	0	MALARIA
071104215	11/04/2014	NTAJA	215	MM	03:01	AFM									03:30									03:31									MM	03:52	03:53	MM	03:54	MM	Self		No	No	No	No	Yes	BODY PAIN	40	500	SPRAIN
011104007	11/04/2014	KHUWI	007	FB	06:08	SC									08:16									08:17									FB	10:26	10:30	FB	10:31	FB	Child		No	Yes	No	No	Yes	CONJUCTIVITIS	30	0	CONJUCTIVITIS
071104035	11/04/2014	NTAJA	035	MM	06:38	AFM	JLPS	WL	FM						09:15	09:18	11:16	11:30						09:16	09:40	11:16	11:30						MM	11:50	11:51	MM	11:52	MM	Self		Yes	No	No	No	Yes	HEADECHE	10	0	MALARIA
071104105	11/04/2014	NTAJA	105	MM	08:11	AFM	JLPS	WL	FM						08:42	08:39	09:16	09:18						08:43	08:44	09:17	09:19						MM	09:26	09:27	MM	09:28	MM	Self		Yes	No	No	No	Yes	STOMACH/GENERALBODYP	60	0	MALARIA
161104107	11/04/2014	NTAJA	107	MM	08:11	JLPS	WL	EM							08:12	10:12	10:17							08:35	10:12	10:17							SD	10:30	10:33	SD	10:33	SD	Child		No	Yes	Yes	No	No		120	0	COUGH
011104006	11/04/2014	KHUWI	006	FB	06:02	SC	PK								09:03	09:11								09:57	09:17								FB	11:02	11:09	FB	11:10	FB	Child		Yes	No	No	No	Yes	RED EYES	30	0	CONJUCTIVITIS
011104060	11/04/2014	KHUWI	060	FB	08:56	SC	PK	SC							02:02	02:06	02:33							02:05	02:12	02:33							BM	02:51	02:57	BM	02:57	BM	Child		Yes	Yes	No	No	No		25	250	RTI
161104176	11/04/2014	NTAJA	176	SD	01:19	FM									01:30									01:32									SD	01:58	02:00	SD	02:00	SD	Child		No	No	No	No	Yes	RASH	15	0	PHIRITIS
161104204	11/04/2014	NTAJA	204	SD	02:30	FM									14:24									14:26									SD	02:34	02:37	SD	02:37	SD	Self		No	Yes	No	No	No		60	0	MASCULAR SKELETAL PAIN
071104010	11/04/2014	NTAJA	010	MM	06:30	AFM	WL	EM							08:36	08:33	08:59							08:37	08:33	09:00							MM	09:05	09:07	MM	09:08	MM	Other	BROTHER	Yes	No	No	No	Yes	EYE INFECTIONS	30	0	CONJUCTIVITIS
161104033	11/04/2014	NTAJA	033	SD	06:37	AFM	WL								09:18	09:12								09:19	09:12								SD	09:21	09:22	SD	09:22	SD	Self		No	No	No	No	Yes	ASTHIMA	20	0	RESPIRATORY INFECTION
201104035	11/04/2014	KHUWI	035	BM	07:35	DC	SC	PK							10:11	11:50	12:02							10:13	11:55	12:13							BM	02:49	02:50	BM	02:51	BM	Child		Yes	No	No	No	No		25	250	MALARIA
161104038	11/04/2014	NTAJA	038	SD	06:42	WL	EM								09:45	10:36								09:46	10:36								SD	11:03	11:05	SD	11:06	SD	Self		No	Yes	No	Yes	No		180	0	GENERAL BODY PAINS
071104119	11/04/2014	NTAJA	119	MM	08:27	JLPS	WL	EM							08:30	10:49	11:03							08:59	10:49	11:03							MM	11:36	11:37	MM	11:38	MM	Child		No	Yes	Yes	No	Yes	VOMITTING	120	0	COLD
161104182	11/04/2014	NTAJA	182	SD	01:47	JLPS	FM								01:48	02:05								01:26	02:06								SD	02:08	02:10	SD	02:10	SD	Child		Yes	No	No	No	No		15	0	MALARIA
161104183	11/04/2014	NTAJA	183	SD	01:51	FM									01:30									01:32									SD	02:01	02:02	SD	02:03	SD	Self		No	Yes	No	No	No		10	0	COUGH
071104109	11/04/2014	NTAJA	109	MM	08:14	JLPS	WL	EM							08:15	10:38	10:48							08:40	10:39	10:48							MM	11:12	11:13	MM	11:16	MM	Child		Yes	Yes	No	No	No		120	0	COLD
201104032	11/04/2014	KHUWI	032	BM	07:34	MF	SC	PK							08:34	11:45	11:57							08:34	12:03	12:00							BM	01:45	01:51	BM	01:52	BM	Child		Yes	No	No	No	Yes	HEADACHE	35	250	MALARIA
201104009	11/04/2014	KHUWI	009	BM	06:00	SC	PK								08:39	08:39								09:11	08:46								FB	10:22	10:26	FB	10:27	FB	Child		Yes	No	No	No	Yes	VOMMITING	60	250	MALARIA
071104187	11/04/2014	NTAJA	187	MM	02:05	FM									02:26									02:27									MM	02:53	02:54	MM	02:55	MM	Child		No	No	No	No	Yes	STOMACHE	5	0	WORMS
161104137	11/04/2014	NTAJA	137	MM	08:58	AFM	WL	EM							11:23	11:39	11:46							11:24	11:40	11:46							MM	12:24	12:25	MM	12:26	MM	Child		No	No	No	No	Yes	EYE PROBLEMS(PAIN)	60	300	CONJUCTIVITIS
071104129	11/04/2014	NTAJA	129	MM	08:52	JLPS	WL	EM							09:56	12:20	12:24							10:30	12:20	12:25							MM	01:04	01:05	MM	01:07	MM	Child		No	No	No	No	Yes	VOMITTING/STOMACHE	60	0	MALARIA
011104044	11/04/2014	KHUWI	044	FB	07:51	SC									13:47									13:47									FB	02:03	02:07	FB	02:08	FB	Child		No	Yes	No	No	No		60	350	COUGH
161104005	11/04/2014	NTAJA	005	SD	06:28	AFM	JLPS	WL	EM						08:29	08:31	10:14	10:18						08:30	09:32	10:15	10:18						SD	10:34	10:36	SD	10:37	SD	Child		Yes	Yes	No	Yes	No		20	0	FEVER
011104064	11/04/2014	KHUWI	064	FB	09:08	DC	SC								09:09	11:42								09:13	11:42								FB	12:13	12:16	FB	12:16	FB	Child		Yes	Yes	Yes	No	No		30	200	ARI
071104173	11/04/2014	NTAJA	173	MM	12:59	JLPS	FM								12:59	02:31								01:24	02:32								MM	02:59	03:00	MM	03:01	MM	Self		Yes	No	No	No	Yes	BODY PAINS	30	0	MALARIA
161104208	11/04/2014	NTAJA	208	SD	02:38	FM									03:12									03:12									SD	03:57	03:59	SD	03:59	SD	Child		Yes	Yes	No	No	No		60	0	HELMITHS
161104193	11/04/2014	NTAJA	193	SD	02:13	FM									02:14									02:15									SD	02:16	02:17	SD	02:17	SD	Self		No	No	No	Yes	No		30	0	MASCULAR SKELETAL PAIN
071104082	11/04/2014	NTAJA	082	MM	07:43	JLPS	WL	FM							07:44	09:09	09:11							08:37	09:10	09:12							MM	09:19	09:20	MM	09:21	MM	Child		Yes	Yes	No	No	Yes	TROUBLE BREATHING	30	0	COLD
161104214	11/04/2014	NTAJA	214	SD	03:57	JLPS	FM								03:59	03:46								04:20	03:46								SD	04:35	04:37	SD	04:37	SD	Self		Yes	No	No	No	No		60	0	GENERAL BODY PAIN
201104077	11/04/2014	KHUWI	077	BM	11:00	SC	PK								15:17	03:35								15:51	03:49								BM	04:03	04:08	BM	04:08	BM	Child		Yes	No	No	No	No		15	150	MALARIA
071104188	11/04/2014	NTAJA	188	MM	02:06	JLPS	FM								02:08	03:14								02:40	03:15								MM	03:35	03:36	MM	03:37	MM	Self		No	No	No	No	Yes	HEADECHE/BODY PAINS	5	0	MUSCULA SKELETAL PAIN
011104018	11/04/2014	KHUWI	018	FB	06:53	AF	PK								09:09	09:19								10:06	09:25								BM	11:20	11:26	BM	11:26	BM	Child		Yes	Yes	No	No	No		30	0	MALARIA
201104079	11/04/2014	KHUWI	079	BM	11:07	SC									14:29									14:30									BM	02:10	02:16	BM	02:16	BM	Child		No	No	No	No	Yes	ASTHMA	45	500	RTI
011104065	11/04/2014	KHUWI	065	FB	09:16	DC	SC								10:43	14:40								10:46	14:43								FB	03:17	03:20	FB	03:20	FB	Child		No	Yes	No	No	Yes	OTITIS MEDIA	15		OTITIS MEDIA
161104014	11/04/2014	NTAJA	014	SD	06:31	JLPS	WL	EM							07:40	09:46	09:56							08:39	09:47	09:56							SD	10:18	10:20	SD	10:20	SD	Child		Yes	Yes	No	No	No		30	0	MALARIA
161104200	11/04/2014	NTAJA	200	SD	02:22	JLPS	FM								02:24	03:22								02:48	03:22								SD	04:02	04:03	SD	04:04	SD	Child		Yes	No	No	No	Yes	COLD	60	0	MALARIA
161104158	11/04/2014	NTAJA	158	SD	10:57	WL	EM								12:14	12:18								12:14	12:18								SD	01:14	04:16	SD	04:16	SD	Self		No	No	No	Yes	No		70	0	MASCULAR SKELETAL PAINS
161104019	11/04/2014	NTAJA	019	SD	06:33	JLPS	WL	FM							07:58	11:24	11:33							08:22	11:25	11:33							SD	11:57	11:59	SD	11:59	SD	Child		Yes	Yes	No	No	No		60	0	COUGH
161104154	11/04/2014	NTAJA	154	SD	10:27	WL	EM								12:06	12:10								12:06	12:10								SD	12:54	12:56	SD	12:56	SD	Self		No	Yes	No	Yes	No		60	0	MASCULAR SKELETAL PAIN
071104029	11/04/2014	NTAJA	029	MM	06:35	JLPS	WL	EM							07:52	10:54	11:11							08:30	10:55	11:11							MM	11:33	11:34	MM	11:35	MM	Child		Yes	No	No	No	No		60	0	COLD
161104177	11/04/2014	NTAJA	177	SD	12:33	FM									02:12									02:13									SD	02:30	02:33	SD	02:32	SD	Child		No	No	No	No	Yes	RASH	30	0	PHIRITIS
161104032	11/04/2014	NTAJA	032	SD	06:37	AFM	WL	FM							09:12	09:07	09:10							09:13	09:08	09:10							SD	09:18	09:20	SD	09:20	SD	Self		No	No	No	Yes	No		120	0	DYSPEYSIA
161104062	11/04/2014	NTAJA	062	SD	07:22	JLPS	WL	EM							07:30	10:30	10:38							08:31	10:31	10:38							SD	11:16	11:18	SD	11:18	SD	Child		Yes	Yes	No	No	No		60	0	MALARIA
071104083	11/04/2014	NTAJA	083	MM	07:44	JLPS	WL	EM							07:47	10:21	10:25							08:59	10:21	10:25							MM	10:48	10:49	MM	10:50	MM	Child		Yes	Yes	No	No	No		25	0	MALARIA
201104062	11/04/2014	KHUWI	062	BM	08:55	DC	SC								10:47	02:48								10:50	02:48								BM	03:10	03:16	BM	03:16	BM	Child		Yes	No	Yes	No	No		25	300	MALARIA
161104041	11/04/2014	NTAJA	041	SD	06:49	JLPS	WL	FM							07:47	09:13	09:17							08:40	09:14	09:17							SD	09:28	09:30	SD	09:30	SD	Child		No	Yes	No	No	No		40	0	COUGH
071104198	11/04/2014	NTAJA	198	MM	02:22	JLPS	FM								02:24	03:19								02:45	03:19								MM	03:32	03:33	MM	03:34	MM	Self		No	No	No	No	Yes	HEADECHE (BODY PAIN)	90	100	MUSCULA SKELETAL PAIN
071104144	11/04/2014	NTAJA	144	MM	09:35	WL	EM								11:58	12:04								11:59	12:04								MM	12:42	12:42	MM	12:46	MM	Child		Yes	Yes	No	No	No		180	0	COLD
071104056	11/04/2014	NTAJA	056	MM	07:17	JLPS	WL	EM							07:20	10:14	10:18							07:45	10:14	10:18							MM	10:39	10:40	MM	10:41	MM	Child		Yes	Yes	No	No	Yes	DIFFICULTY TREATING	15	0	COLD
161104060	11/04/2014	NTAJA	060	SD	07:20	WL	EM								10:10	10:36								10:11	10:36								SD	11:04	11:06	SD	11:07	SD	Self		No	Yes	No	Yes	No		60	0	MASCULAR SKELETAL PAINS
071104097	11/04/2014	NTAJA	097	MM	08:01	JLPS	WL	FM							08:10	11:35	11:39							09:30	11:35	11:40							MM	12:07	12:08	MM	12:09	MM	Child		Yes	Yes	No	No	No		120	400	MALARIA
201104074	11/04/2014	KHUWI	074	BM	09:52	SC	AS								14:56	14:58								15:32	15:19								BM	04:09	04:14	BM	04:15	BM	Child		Yes	No	No	No	No		10	0	MALARIA
161104162	11/04/2014	NTAJA	162	SD	10:58	WL	EM								12:16	12:19								12:16	12:19								SD	01:08	01:10	SD	01:10	SD	Self		No	No	No	No	Yes	RASH	120	0	PHYNX
161104174	11/04/2014	NTAJA	174	SD	01:00	JLPS	FM								01:05	02:15								01:30	02:16								SD	02:18	02:19	SD	02:22	SD	Child		No	No	No	Yes	No		30	0	MALARIA
161104026	11/04/2014	NTAJA	026	SD	06:34	AFM	WL	FM							08:58	09:03	09:07							08:59	09:04	09:07							SD	09:11	09:13	SD	09:13	SD	Self		No	Yes	No	Yes	No		45	0	MASCULAR SKELETAL PAINS
161104102	11/04/2014	NTAJA	102	SD	08:09	WL	EM								11:42	11:50								11:42	11:51								SD	12:17	12:18	SD	12:19	SD	Child		No	Yes	No	No	No		120	0	COLD
161104091	11/04/2014	NTAJA	091	MM	07:56	JLPS	WL	EM	PA						07:58	10:55	11:12	11:53						08:34	10:57	11:12	12:40						MM	12:30	12:33	MM	12:34	MM	Self		Yes	No	No	No	Yes	GENERAL BODY PAIN	60	0	MUSCULAR SKELETAL PAIN
161104171	11/04/2014	NTAJA	171	SD	12:49	JLPS									01:40									01:40									SD	01:52	01:53	SD	01:54	SD	Self		No	No	No	No	Yes	RAPED	90	0
161104090	11/04/2014	NTAJA	090	SD	07:55	AFM	WL	EM							10:26	10:44	10:59							10:27	10:45	10:59							SD	11:25	11:26	SD	11:27	SD	Self		No	No	No	Yes	No		120	0	MUSCULAR SKELETAL PAIN
071104076	11/04/2014	NTAJA	076	MM	07:39	WL	EM								10:03	10:05								10:03	10:05								MM	10:32	10:33	MM	10:34	MM	Child		No	Yes	No	No	No		120	0	MUSCULAR SKELETAL PAIN
161104068	11/04/2014	NTAJA	068	SD	07:31	JLPS	WL	EM							07:33	09:54	09:57							07:58	09:55	09:57							SD	10:00	10:02	SD	10:02	SD	Child		No	Yes	No	Yes	No		120	0	MALARIA
201104070	11/04/2014	KHUWI	070	BM	09:45	DC									09:45									09:51									BM	10:11	10:14	BM	10:14	BM	Child		No	No	No	No	Yes	UNDER 5 CLINIC	40	500
071104184	11/04/2014	NTAJA	184	MM	01:56	FM									02:20									02:20									MM	02:46	02:47	MM	02:48	MM	Self		No	No	No	No	Yes	GENERAL BODY PAINS	25	100	MUSCULA SKELETAL PAIN
011104026	11/04/2014	KHUWI	026	FB	07:16	SC	AS								10:07	10:08								10:56	10:17								BM	11:38	11:48	BM	11:49	BM	Child		Yes	Yes	No	No	No		10	100	MALARIA
071104069	11/04/2014	NTAJA	069	MM	07:31	JLPS	WL	EM							07:33	10:16	10:20							07:55	10:17	10:20							MM	10:42	10:43	MM	10:44	MM	Child		Yes	Yes	No	No	Yes	EYECHE (PAIN)	15	0	COLD
161104012	11/04/2014	NTAJA	012	SD	06:31	AFM	WL	EM							08:38	08:34	09:04							08:39	08:34	09:05							SD	09:08	09:10	SD	09:10	SD	Self		No	No	No	Yes	No		120	0	MASCULAR BODY PAIN
201104078	11/04/2014	KHUWI	078	BM	11:04	SC									15:15									15:16									BM	03:47	03:52	BM	03:53	BM	Child		No	No	Yes	No	Yes	COTITIS MEDIA	7	100	GE
071104199	11/04/2014	NTAJA	199	MM	02:22	FM									02:50									02:51									MM	03:02	03:03	MM	03:04	MM	Self		Yes	Yes	No	No	No		20	0	MUSCULAR SKELETAL PAIN
071104141	11/04/2014	NTAJA	141	MM	09:23	WL									12:15									12:15									MM	12:54	12:55	MM	12:57	MM	Child		Yes	No	Yes	No	No		240	0	DYSPOPSIA
071104195	11/04/2014	NTAJA	195	MM	02:15	JLPS	FM								02:17	14:56								02:40	14:57								MM	03:08	03:09	MM	03:10	MM	Child		Yes	No	No	No	Yes	STOMACHE	10	0	MALARIA
071104013	11/04/2014	NTAJA	013	MM	06:31	AFM	WL	EM							08:40	08:37	09:05							08:41	08:38	09:06							MM	09:09	09:10	MM	09:11	MM	Self		No	No	No	No	Yes	GENERAL BODY PAIN	40	0	MUSCULAR SKELETAL PAIN
161104047	11/04/2014	NTAJA	047	SD	06:56	JLPS	WL	EM							07:20	10:06	10:08							07:45	10:07	10:08							SD	10:15	10:17	SD	10:18	SD	Child		No	Yes	No	No	No		60	0	COLD
071104135	11/04/2014	NTAJA	135	MM	08:57	CM									08:59									09:30									MM	09:40	09:41	MM	09:43	MM	Self		No	No	No	No	Yes	GENERALBODYPAINS	60	0
161104211	11/04/2014	NTAJA	211	SD	02:47	FM									03:18									03:19									SD	03:59	04:00	SD	04:01	SD	Child		Yes	Yes	No	No	No		90	0	MALARIA
011104013	11/04/2014	KHUWI	013	FB	06:30	SC	PK								08:44	08:51								09:47	09:16								FB	10:16	10:20	FB	10:21	FB	Child		Yes	No	No	No	No		60	0	MALARIA
161104206	11/04/2014	NTAJA	206	SD	02:33	JLPS	FM								02:35	03:24								02:59	03:24								SD	04:05	04:07	SD	04:07	SD	Child		Yes	No	No	No	No		30	0	MALARIA
011104076	11/04/2014	KHUWI	076	FB	10:36	SC									15:11									15:11									FB	03:30	03:35	FB	03:35	FB	Child		No	Yes	No	No	No		30	100	COUGH
161104161	11/04/2014	NTAJA	161	SD	10:58	WL	EM								12:17	12:23								12:17	12:23								SD	01:11	01:12	SD	01:13	SD	Self		Yes	No	No	No	No		120	0	MASCULAR SKELETAL PAIN
071104148	11/04/2014	NTAJA	148	MM	10:02	WL	EM								11:05	11:47								11:06	11:48								MM	12:21	12:22	MM	12:23	MM	Self		Yes	Yes	No	No	No		120	200	MUSCULAR SKELETAL PAIN
161104080	11/04/2014	NTAJA	080	SD	07:42	FM	WL								08:29	08:36								08:33	08:36								SD	08:37	08:41	SD	08:41	SD	Self		No	No	No	No	Yes	WOUND	180	0
011104031	11/04/2014	KHUWI	031	FB	07:30	SC	PK								09:38	10:41								09:39	10:56								FB	11:15	11:20	FB	11:21	FB	Child		Yes	No	No	No	No		60	0	SEPSIS
161104203	11/04/2014	NTAJA	203	SD	02:00	FM									02:54									02:55									SD	02:58	02:59	SD	03:00	SD	Child		No	No	No	No	Yes	CASUALTY	6	0	SPRAIN
071104130	11/04/2014	NTAJA	130	MM	08:52	JLPS	WL	EM							09:50	12:21	12:25							10:40	12:21	12:26							MM	01:02	01:03	MM	01:07	MM	Child		Yes	No	No	No	Yes	HEADACHE	60	0	MALARIA
071104140	11/04/2014	NTAJA	140	MM	09:19	WL	EM								11:42	11:41								11:43	11:41								MM	12:15	12:16	MM	12:17	MM	Child		No	No	No	No	Yes	LASHES/EAR PAINS	30	0	CHRONIC OTITIS MEDIA
201104063	11/04/2014	KHUWI	063	BM	09:08	DC	SC								09:10	09:32								09:14	09:33								BM	12:09	12:18	BM	12:19	BM	Child		Yes	Yes	No	No	No		30	200	RTI
161104085	11/04/2014	NTAJA	085	SD	07:45	WL	EM								10:28	10:37								10:29	10:37								SD	11:09	11:11	SD	11:11	SD	Self		No	No	No	Yes	No		180	600	MASCULAR SKELETAL PAINS
071104124	11/04/2014	NTAJA	124	MM	08:51	WL	FM								11:26	11:32								11:27	11:32								MM	12:00	12:02	MM	12:03	MM	Self		Yes	No	No	No	Yes	PAININEARS	180	0	MUSCULARSKELETALPAIN
201104058	11/04/2014	KHUWI	058	BM	08:45	SC									14:36									14:37									FB	03:00	03:06	FB	03:07	FB	Child		No	No	Yes	No	No		40	200	DYSENTLY
011104021	11/04/2014	KHUWI	021	FB	07:00	SC	AS								09:33	09:34								10:17	09:56								BM	11:27	11:35	BM	11:36	BM	Child		Yes	Yes	No	No	No		10	100	WHOOPING COUGH
011104043	11/04/2014	KHUWI	043	FB	07:51	DC	SC								10:40	12:02								10:47	12:02								FB	01:58	02:02	FB	02:02	FB	Child		Yes	No	No	No	No		30		ITCHING
161104077	11/04/2014	NTAJA	077	SD	07:40	JLPS	WL	EM							07:44	11:12	11:24							08:15	11:12	11:26							SD	11:45	11:47	SD	11:47	SD	Self		Yes	No	No	No	No		120	0	GENERAL BODY PAIN
071104116	11/04/2014	NTAJA	116	MM	08:25	JLPS	WL	EM							08:27	11:49	12:37							08:50	11:49	12:37							MM	01:18	01:19	MM	01:20	MM	Self		Yes	Yes	No	No	Yes	GENERALPAINS	180	0	MALARIA
071104071	11/04/2014	NTAJA	071	MM	07:34	WL	EM								09:56	09:58								09:57	09:58								MM	10:06	10:07	MM	10:08	MM	Self		Yes	Yes	No	No	No		30	0	MUSCULAR SKELETAL PAIN
161104045	11/04/2014	NTAJA	045	SD	06:56	AFM	WL	FM							09:09	09:06	09:09							09:10	09:06	09:09							SD	09:14	09:17	SD	09:17	SD	Self		No	Yes	No	No	No		40	500	MASCULAR SKELETAL PAIN
161104126	11/04/2014	NTAJA	126	SD	08:51	JLPS	WL	EM							09:30	12:26	12:35							09:54	12:26	12:36							SD	01:29	01:30	SD	01:31	SD	Self		Yes	No	No	No	No		220	0	GENERAL BODY PAIN
011104036	11/04/2014	KHUWI	036	FB	07:37	MF	SC								08:23	10:10								08:24	10:17								FB	11:30	11:36	FB	11:37	FB	Child		No	No	No	No	No		30	0	TONSITITIS
011104072	11/04/2014	KHUWI	072	FB	09:52	SC	AS								14:58	03:01								15:34	03:22								FB	03:48	03:58	FB	03:59	FB	Child		Yes	No	No	No	No		60	0	MALARIA
071104034	11/04/2014	NTAJA	034	MM	06:37	AFM	JLPS	WL	EM						09:14	09:16	10:25	10:35						09:15	09:36	10:25	10:35						MM	10:53	10:54	MM	10:55	MM	Child		Yes	No	No	No	No		10	0	MALARIA
011104061	11/04/2014	KHUWI	061	FB	08:59	DC	SC								10:00	14:39								10:10	14:40								BM	03:37	03:41	BM	03:41	BM	Child		No	Yes	No	No	Yes	ABCESS	15	200	TOSTITITIS
161104006	11/04/2014	NTAJA	006	SD	06:29	WL	EM								07:59	08:50								08:00	08:50								SD	08:56	08:57	SD	08:57	SD	Child		Yes	Yes	No	No	No		70	0	MALARIA
161104217	11/04/2014	NTAJA	217	SD	03:06	FM									03:27									03:27									SD	04:17	04:19	SD	04:19	SD	Self		No	No	No	No	Yes	VOMITTING	35	0	ABD DISCON FOR DYSPEYSIA
161104042	11/04/2014	NTAJA	042	SD	06:50	AFM	WL	FM	CN						09:19	09:14	09:16	09:20						09:20	09:15	09:16	09:20						SD	09:25	09:27	SD	09:27	SD	Child		Yes	Yes	No	No	No		30	100	MALARIA
201104039	11/04/2014	KHUWI	039	BM	07:41	AF	PK								11:53	12:16								13:54	12:24								FB	02:40	02:44	FB	02:45	FB	Child		No	No	No	No	Yes	VOMMITING	30	0	SEPSIS
071104039	11/04/2014	NTAJA	039	MM	06:43	JLPS	WL	FM							07:55	11:14	11:28							08:32	11:18	11:28							MM	11:46	11:47	MM	11:48	MM	Self		Yes	No	No	No	Yes	HEADECHE	60	0	MALARIA
161104044	11/04/2014	NTAJA	044	SD	06:55	AFM									09:01									09:02									SD	09:04	09:07	SD	09:07	SD	Self		Yes	No	No	Yes	No		60	0	TO BRING PARTNER
201104048	11/04/2014	KHUWI	048	BM	08:00	DC	SC								10:46	11:59								10:52	12:00								FB	01:53	01:56	FB	01:57	FB	Child		No	No	Yes	No	No		30	0	GE
201104071	11/04/2014	KHUWI	071	BM	09:52	AF	PK								11:33	11:40								11:54	11:51								BM	01:35	01:43	BM	01:44	BM	Child		Yes	No	No	No	No		15	100	MALARIA
071104165	11/04/2014	NTAJA	165	MM	11:10	AFM	JLPS	WL	EM						11:34	11:36	12:03	12:06						11:35	11:58	12:03	12:07						MM	12:38	12:39	MM	12:40	MM	Self		No	No	No	No	Yes	GENE BODY PAIN/HEADC	60	0	MUSCULAR SKELETAL PAIN
071104099	11/04/2014	NTAJA	099	MM	08:05	WL	EM								10:52	11:04								10:52	11:04								MM	11:30	11:31	MM	11:32	MM	Self		No	Yes	No	No	Yes	STOMACHE	120	0	PHOMATIS
071104055	11/04/2014	NTAJA	055	MM	07:13	WL	EM								10:00	10:02								10:01	10:03								MM	10:23	10:24	MM	10:25	MM	Self		Yes	Yes	No	No	Yes	PAIN IN LEGS & BODY	120	0	MUSCULAR SKELETAL PAIN
011104049	11/04/2014	KHUWI	049	FB	08:01	DC	SC								09:01	10:11								09:04	10:12								BM	11:15	11:20	BM	11:20	BM	Child		Yes	Yes	No	No	No		40	700	RTI
071104022	11/04/2014	NTAJA	022	MM	06:33	AFM	JLPS	WL	EM						09:05	09:09	10:05	10:06						09:06	09:30	10:08	10:06						MM	10:35	10:36	MM	10:39	MM	Child		No	No	No	No	Yes	GENERAL BODY PAINS	180	0	MALARIA
071104075	11/04/2014	NTAJA	075	MM	07:39	JLPS	WL	FM							07:40	09:11	09:12							08:37	09:11	09:13							MM	10:29	10:31	MM	10:34	MM	Child		Yes	Yes	No	No	No		120	0	COLD
071104134	11/04/2014	NTAJA	134	MM	08:56	WL	EM								11:36	11:41								11:37	11:42								MM	12:10	12:11	MM	12:12	MM	Self		No	No	No	No	Yes	GENERALBODYPAIN	180	0	MUSCULARSKELETALPAIN
071104002	11/04/2014	NTAJA	002	MM	06:28	AFM	WL	EM							08:23	08:18	08:52							08:24	08:19	08:53							MM	08:54	08:55	MM	08:56	MM	Self		No	No	No	Yes	Yes	BODY PAINS	30	0	MUSCULAR SKELETAL PAIN
161104156	11/04/2014	NTAJA	156	SD	10:57	WL	EM								12:10	12:12								12:10	12:12								SD	12:52	12:53	SD	12:53	SD	Self		No	No	No	Yes	No		60	0	MASCULAR SKELETAL PAIN
161104114	11/04/2014	NTAJA	114	SD	08:22	WL	EM								09:15	09:24								09:16	09:57								MM	10:02	10:03	MM	10:04	MM	Self		No	No	No	No	Yes	WOUND	90	0	WOUND
201104019	11/04/2014	KHUWI	019	BM	07:00	SC	AS								10:02	10:12								10:38	10:15								BM	10:57	11:07	BM	11:07	BM	Child		Yes	No	Yes	No	Yes	VOMITING	20	300	MALARIA
071104213	11/04/2014	NTAJA	213	MM	02:51	JLPS	FM								02:52	03:39								03:14	03:39								MM	04:05	04:06	MM	04:07	MM	Self		No	No	No	No	Yes	HEADECHE/BODY PAIN	5	0	MALARIA
201104010	11/04/2014	KHUWI	010	BM	06:00	SC									08:47									08:48									BM	10:15	10:21	BM	10:21	BM	Child		Yes	Yes	No	No	No		10	150	GBP
011104001	11/04/2014	KHUWI	001	FB	06:00	SC	PK								07:54	08:09								08:25	08:15								BM	10:28	10:32	BM	10:32	BM	Child		Yes	No	No	No	No		5	0	MALARIA
161104138	11/04/2014	NTAJA	138	SD	09:01	JLPS	WL	EM							09:12	12:23	12:27							10:00	12:23	12:28							SD	01:20	01:22	SD	01:22	SD	Self		Yes	No	No	No	No		120	0	GENERAL BODY PAIN
071104128	11/04/2014	NTAJA	128	MM	08:52	WL	EM								12:06	12:09								12:06	12:10								MM	12:35	12:36	MM	12:37	MM	Self		No	Yes	No	No	Yes	HEADACHE	60	0	MUSCULASKELETALPAIN
201104075	11/04/2014	KHUWI	075	BM	09:53	SC	PK								15:13	03:30								15:49	03:45								BM	03:54	04:02	BM	04:02	BM	Child		Yes	No	No	No	Yes	ORAL RUSH	20	200	MALARIA
071104115	11/04/2014	NTAJA	115	MM	08:23	JLPS	WL	EM							08:30	12:04	12:07							09:02	12:04	12:08							MM	12:47	12:48	MM	12:49	MM	Child		Yes	Yes	No	No	Yes	STOMACHULCERS	120	0	MUSCULARSKELETALPAIN
161104212	11/04/2014	NTAJA	212	SD	02:48	JLPS	FM								02:49	03:38								03:12	03:39								SD	04:30	04:32	SD	04:32	SD	Child		Yes	No	No	Yes	No		150	0	MALARIA
071104098	11/04/2014	NTAJA	098	MM	08:04	WL	EM								10:46	11:01								10:47	11:01								MM	11:26	11:28	MM	11:29	MM	Child		No	No	No	Yes	Yes	HEADACHE/EYEPAIN	120	0	CORNEALULCERS
161104145	11/04/2014	NTAJA	145	SD	09:36	WL	EM								11:55	11:59								11:55	11:59								SD	12:40	12:42	SD	12:42	SD	Child		No	Yes	No	No	No		180	0	COUGH
071104058	11/04/2014	NTAJA	058	MM	07:17	WL	EM								12:00	12:12								12:00	12:12								MM	12:51	12:52	MM	12:53	MM	Self		No	No	No	No	Yes	HEADECHE	120	0	MALARIA
201104023	11/04/2014	KHUWI	023	BM	07:08	SC									10:15									10:17									BM	10:22	10:27	BM	10:28	BM	Child		No	Yes	No	No	No		15	100	COUGH
011104024	11/04/2014	KHUWI	024	FB	07:08	SC									09:41									09:42									BM	11:07	11:14	BM	11:15	BM	Child		Yes	Yes	No	No	No		30	500	RTI
011104030	11/04/2014	KHUWI	030	FB	07:33	SC									07:56									09:57									FB	08:53	08:57	FB	08:57	FB	Child		Yes	Yes	No	No	No		60	500	ARI
071104219	11/04/2014	NTAJA	219	MM	03:18	JLPS	FM								03:19	03:43								03:31	03:43								MM	04:01	04:03	MM	04:04	MM	Self		No	No	No	No	Yes	GENERAL BODY PAIN	10	0	MUSCULAR SKELETAL PAIN
161104147	11/04/2014	NTAJA	147	SD	10:02	AFM	WL	EM							10:24	10:20	10:21							10:25	10:20	10:22							SD	10:46	10:48	SD	10:48	SD	Self		Yes	No	No	Yes	No		90	0	MASCULAR SKELETAL PAIN
161104095	11/04/2014	NTAJA	095	SD	02:58	AFM									03:29									03:30									SD	04:20	04:22	SD	04:22	SD	Child		No	No	No	No	Yes	CASUALITY	45	0	SPRAIN
071104103	11/04/2014	NTAJA	103	MM	08:10	WL	EM	CN							11:10	11:23	11:28							11:11	11:23	11:28							MM	01:08	01:09	MM	01:10	MM	Self		No	Yes	No	No	Yes	GENERALBODYPAINS	240	200	GENERALBODYPAINS
071104197	11/04/2014	NTAJA	197	MM	02:17	JLPS	FM								02:19	15:00								02:44	15:01								MM	03:14	03:15	MM	03:16	MM	Child		Yes	No	No	No	No		35	0	MALARIA
071104113	11/04/2014	NTAJA	113	MM	08:15	JLPS	WL	EM							08:20	11:54	11:56							08:42	11:54	11:56							MM	12:30	12:31	MM	12:32	MM	Child		Yes	No	No	No	Yes	STOMACH/URINATINGPRO	30	0	COLD
071104112	11/04/2014	NTAJA	112	MM	08:15	JLPS	WL	EM							09:16	10:24	10:38							09:37	10:25	10:38							MM	10:56	10:57	MM	10:59	MM	Child		No	Yes	No	No	Yes	PAININEYES	90	0	COLD
161104073	11/04/2014	NTAJA	073	SD	07:38	AFM	WL	EM							10:04	10:20	10:24							10:05	10:21	10:25							SD	10:49	10:52	SD	10:53	SD	Self		No	Yes	No	No	No		60	0	MASCULAR SKELETAL PAINS
201104067	11/04/2014	KHUWI	067	BM	09:24	SC									02:48									02:49									BM	03:17	03:25	BM	03:25	BM	Child		No	Yes	Yes	No	No		15	200	RTI
071104167	11/04/2014	NTAJA	167	MM	11:18	WL	EM								11:41	11:46								11:42	11:47								MM	12:13	12:14	MM	12:17	MM	Self		No	No	No	No	Yes	CHEST PAINS	30	0	MUSCULA SKELETAL PAIN
071104181	11/04/2014	NTAJA	181	MM	01:46	FM									02:19									02:19									MM	02:42	02:43	MM	02:44	MM	Self		No	No	Yes	No	Yes	STOMACHE	45	0	WORMS
011104004	11/04/2014	KHUWI	004	FB	06:01	SC	PK								08:06	08:12								08:28	08:20								BM	10:37	10:42	BM	10:43	BM	Child		Yes	Yes	No	No	No		25	350	MALARIA
071104009	11/04/2014	NTAJA	009	MM	06:29	JLPS	WL	EM							07:42	09:48	09:57							08:14	09:48	09:57							MM	09:58	09:59	MM	10:01	MM	Child		Yes	Yes	No	No	No		20	0	COLD
161104036	11/04/2014	NTAJA	036	SD	06:38	AFM	JLPS	WL	FM						09:22	09:24	11:20	11:32						09:23	09:45	11:20	11:32						SD	11:52	11:54	SD	11:54	SD	Self		Yes	No	No	No	No		90	0	GENERAL BODY PAINS
071104079	11/04/2014	NTAJA	079	MM	07:41	JLPS	WL	EM							07:45	09:50	09:58							08:10	09:51	09:58							MM	10:09	10:10	MM	10:12	MM	Child		Yes	Yes	No	No	No		30	0	MALARIA
071104020	11/04/2014	NTAJA	020	MM	06:33	JLPS	WL	FM							07:48	09:04	09:08							08:34	09:06	09:08							MM	09:22	09:23	MM	09:24	MM	Child		Yes	Yes	No	No	Yes	VOMITTING	15	0	MALARIA
011104047	11/04/2014	KHUWI	047	FB	08:00	DC	SC								09:15	11:57								09:18	11:58								FB	12:09	12:12	FB	12:13	FB	Child		No	Yes	No	No	No		45	250	RI
201104020	11/04/2014	KHUWI	020	BM	07:01	SC									09:35									09:35									BM	10:43	10:49	BM	10:50	BM	Child		Yes	Yes	No	No	Yes	CONJUCTIVITIS	5	100	COUGH
071104004	11/04/2014	NTAJA	004	MM	06:28	AFM	WL	EM							08:27	08:21	08:58							08:28	08:21	08:59							MM	09:01	09:03	MM	09:04	MM	Child		No	Yes	No	No	Yes	PAIN IN EYES	60	0	CONJUCTIVITIS
071104139	11/04/2014	NTAJA	139	MM	09:16	JLPS	WL	EM							09:20	12:27	12:32							09:49	12:27	12:32							MM	01:12	01:13	MM	01:14	MM	Child		Yes	No	No	No	Yes	SHIVERING	30	0	MALARIA
161104221	11/04/2014	NTAJA	221	SD	03:29	AFM	JLPS								03:40	03:42								03:41	04:10								SD	04:26	04:28	SD	04:28	SD	Self		Yes	No	No	Yes	No		120	0	GENERAL BODY PAIN
201104068	11/04/2014	KHUWI	068	BM	09:28	SC									14:50									14:52									BM	03:25	03:31	BM	03:31	BM	Child		No	Yes	Yes	No	No		15	0	GE
161104057	11/04/2014	NTAJA	057	SD	07:17	WL	EM								10:12	10:17								10:13	10:17								SD	10:27	10:29	SD	10:29	SD	Self		Yes	No	No	Yes	No		30	0	MASCULAR SKELETAL PAINS
161104196	11/04/2014	NTAJA	196	MM	02:16	JLPS	FM								02:18	15:00								02:43	15:01								MM	03:12	03:13	MM	03:16	MM	Self		Yes	No	No	No	Yes	BODY PAIN	35	0	MALARIA
071104053	11/04/2014	NTAJA	053	MM	07:11	JLPS	WL	EM							07:14	11:07	11:16							07:39	11:08	11:16							MM	11:39	11:40	MM	11:41	MM	Child		Yes	Yes	No	No	No		120	600	COLD
011104066	11/04/2014	KHUWI	066	FB	09:23	SC	PK								14:44	02:51								15:14	02:59								FB	03:36	03:40	FB	03:41	FB			Yes	No	No	No	No		30	0	MALARIA
071104175	11/04/2014	NTAJA	175	MM	01:08	AFM	JLPS								01:54	01:55								01:55	02:27								MM	02:49	02:50	MM	02:51	MM	Self		Yes	Yes			Yes	GENERAL BODY PAIN	20	0	UPPER RESP TRACK INFECTIO
161104185	11/04/2014	NTAJA	185	SD	02:02	JLPS	FM								02:03	02:08								02:30	02:09								SD	02:50	02:52	SD	02:53	SD	Child		Yes	No	No	Yes	No		3	0	GENERAL BODY PAINS
161104157	11/04/2014	NTAJA	157	SD	10:57	WL	EM								12:11	12:16								12:11	12:16								SD	01:05	01:06	SD	01:07	SD	Self		Yes	No	No	No	No		180	0	MASCULAR SKELETAL PAIN
161104067	11/04/2014	NTAJA	067	SD	07:31	WL	FM								11:27	11:35								11:28	11:35								SD	12:00	12:01	SD	12:02	SD	Child		No	Yes	No	No	No		120	0	COUGH
071104016	11/04/2014	NTAJA	016	MM	06:32	AFM	WL	FM							08:43	08:38	09:06							08:44	08:39	09:07							MM	09:12	09:14	MM	09:15	MM	Self		No	Yes	No	No	Yes	GENERAL BODY PAINS	60	300	MUSCLULA SKELETAL PAIN
071104152	11/04/2014	NTAJA	152	MM	10:15	JLPS	WL	EM							10:26	12:23	12:27							11:20	12:23	12:27							MM	01:22	01:23	MM	01:24	MM	Child		Yes	Yes	No	No	No		60	300	MALARIA
201104059	11/04/2014	KHUWI	059	BM	08:46	SC	AS								14:37	14:44								14:51	14:47								BM	03:31	03:36	BM	03:36	BM	Child		Yes	No	No	No	Yes	VOMITING	15	200	MALARIA
161104220	11/04/2014	NTAJA	220	SD	03:26	FM									03:36									03:36									SD	04:23	04:25	SD	04:25	SD	Self		No	No	No	No	Yes	RASH	5	0	PHRITIS
161104166	11/04/2014	NTAJA	166	SD	11:13	WL	EM								12:16	12:20								12:16	12:20								SD	01:18	01:19	SD	01:19	SD	Self		No	No	No	Yes	No		180	0	MASCULAR SKELETAL PAIN
071104087	11/04/2014	NTAJA	087	MM	07:51	WL	EM								10:37	10:43								10:44	10:38								MM	11:17	11:18	MM	11:19	MM	Child		Yes	No	No	No	Yes	STOMACH/HEADACHE	60	0	MUSCULAR SKELETAL PAIN
161104172	11/04/2014	NTAJA	172	SD	12:52	AFM									01:39									01:39									SD	01:48	01:50	SD	01:51	SD	Self		No	No	No	Yes	No		70	0	MASCULAR SKELETAL PAINS
161104025	11/04/2014	NTAJA	025	SD	06:34	JLPS	WL	EM							07:50	11:06	11:14							08:20	11:07	11:14							SD	11:36	11:38	SD	11:38	SD	Child		No	Yes	No	No	No		70	0	COUGH
161104155	11/04/2014	NTAJA	155	SD	10:39	WL	EM								11:50	11:52								11:51	11:53								SD	12:21	12:23	SD	12:23	SD	Self		No	No	No	Yes	No		180	300	MASCULAR SKELETAL PAIN
071104088	11/04/2014	NTAJA	088	MM	07:52	WL	EM								10:39	10:48								10:40	10:48								MM	11:09	11:10	MM	11:11	MM	Self		No	Yes	No	Yes	Yes	STOMACHES	180	0	MUSCULAR SKELETAL PAIN
071104030	11/04/2014	NTAJA	030	MM	06:36	JLPS	WL	EM							07:43	09:52	09:58							07:20	09:53	09:58							MM	10:14	10:15	MM	10:19	MM	Child		No	Yes	No	No	Yes	EYECHE(PAIN)	30	150	COLD
011104003	11/04/2014	KHUWI	003	FB	06:01	SC	PK								08:40	08:41								09:07	08:47								BM	10:32	10:36	BM	10:36	BM	Child		Yes	No	Yes	No	No		30	500	MALARIA
161104052	11/04/2014	NTAJA	052	SD	02:55	FM									03:25									03:25									SD	04:10	04:12	SD	04:12	SD	Self		No	No	No	No	Yes	RASH	45	100	PHRITIS
071104191	11/04/2014	NTAJA	191	MM	02:13	JLPS	FM								02:15	03:33								02:38	03:33								MM	03:45	03:46	MM	03:50	MM	Child		Yes	No	No	No	Yes	ORAL LASHES (MOUTH)	30	0	COLD
161104089	11/04/2014	NTAJA	089	SD	07:54	WL	EM								10:44	10:59								10:43	10:59								SD	11:22	11:23	SD	11:24	SD	Self		No	Yes	No	No	No		11	0	MUSCULAR SKELETAL PAINS
071104031	11/04/2014	NTAJA	031	MM	06:37	AFM	JLPS	WL	EM						09:10	09:12	09:53	09:59						09:11	09:34	09:54	09:59						MM	10:16	10:18	MM	10:19	MM	Child		Yes	No	No	No	No		30	150	MUSCULAR SKELETAL PAIN
201104027	11/04/2014	KHUWI	027	BM	07:20	DC	SC								09:00	10:51								09:03	10:53								FB	12:00	12:07	FB	12:08	FB	Child		Yes	Yes	No	No	No		60	0	COUGH
071104164	11/04/2014	NTAJA	164	MM	11:09	WL	EM								11:00	11:47								11:00	11:47								MM	12:18	12:19	MM	12:20	MM	Self		No	No	No	No	Yes	STOMACHE	20	0	DYSPESIA
071104170	11/04/2014	NTAJA	170	MM	12:48	FM									01:48									01:48									MM	01:50	01:51	MM	01:52	MM	Self		No	No	No	No	Yes	ITCHING IN WHOLE BOD	30	0	PLORITIS
071104210	11/04/2014	NTAJA	210	MM	02:43	AFM									03:27									03:28									MM	03:30	03:31	MM	03:32	MM	Self		No	Yes	No	No	No		45	0	ASTHMIC
161104136	11/04/2014	NTAJA	136	SD	08:57	WL	JLPS	WL	EM						10:40	10:50	12:02	12:06						10:40	12:24	12:02	12:06						SD	12:49	12:51	SD	12:51	SD	Self		Yes	No	No	No	No		60	0	GENERAL BODY PAIN
071104028	11/04/2014	NTAJA	028	MM	06:35	JLPS	WL								07:46	09:08								08:35	09:09								MM	09:16	09:17	MM	09:18	MM	Child		No	Yes	No	No	No		30	0	UPPER RESPERATORY INFECT
161104001	11/04/2014	NTAJA	001	SD	06:27	AFM	JLPS	WL	EM						08:22	08:24	08:32	08:54						08:23	08:45	08:32	08:57						SD	09:02	09:04	SD	09:04	SD	Child		Yes	No	No	No	No		70	0	MALARIA
161104048	11/04/2014	NTAJA	048	SD	07:05	JLPS	WL	EM							07:24	09:47	09:56							07:45	09:47	09:56							SD	09:57	09:58	SD	09:58	SD	Child		Yes	Yes	No	No	No		20	0	FEVER
011104051	11/04/2014	KHUWI	051	FB	08:08	MF									08:33									08:35									BM	08:37	08:40	BM	08:41	BM	Child		No	No	No	No	Yes	REGULAR UNDER 5	15	0
161104051	11/04/2014	NTAJA	051	SD	07:10	JLPS	WL	EM							07:14	10:26	10:34							07:50	10:27	10:34							SD	10:59	11:02	SD	11:02	SD	Child		Yes	Yes	No	No	No		90	600	MALARIA
161104054	11/04/2014	NTAJA	054	SD	07:12	WL	EM								10:05	10:07								10:06	10:07								SD	10:11	10:12	SD	10:12	SD	Self		No	No	No	Yes	No		120	600	MUSCULAR SKELETAL PAINS
071104021	11/04/2014	NTAJA	021	MM	06:33	JLPS	WL	EM							07:50	18:31	10:38							08:20	10:33	10:38							MM	11:03	11:04	MM	11:05	MM	Child		Yes	Yes	No	No	No		120	200	COLD
071104186	11/04/2014	NTAJA	186	MM	02:04	JLPS	FM								02:05	03:10								02:26	03:11								MM	03:17	03:18	MM	03:19	MM	Self		Yes	No	No	No	Yes	HEADECHE/BODY PAIN	30	0	UPPER RESP TRACK INFECTIO
161104180	11/04/2014	NTAJA	180	SD	01:44	JLPS	FM								01:46	02:00								02:12	02:01								SD	02:04	02:07	SD	02:07	SD	Self		No	Yes	No	No	No		20	0	UPPER RESPIRATORY TRACK
011104056	11/04/2014	KHUWI	056	FB	08:44	SC									14:34									14:35									FB	03:10	03:16	FB	03:17	FB	Child		Yes	Yes	No	No	Yes	RASH	45	300	ARI
071104189	11/04/2014	NTAJA	189	MM	02:10	JLPS	FM								02:12	03:19								02:35	03:20								MM	03:41	03:42	MM	03:43	MM	Self		Yes	No	No	No	Yes	BODY PAINS	180	0	MALARIA
071104061	11/04/2014	NTAJA	061	MM	07:21	JLPS	WL	EM							07:30	10:29	10:37							08:10	10:30	10:37							MM	11:07	11:08	MM	11:09	MM	Child		Yes	No	No	No	Yes	STOMACHE	60	0	MALARIA
161104037	11/04/2014	NTAJA	037	SD	06:39	WL	EM								09:49	10:35								09:49	10:35								SD	10:56	10:58	SD	10:58	SD	Self		No	Yes	No	No	No		70	0	MUSCULAR SKELETAL PAIN
161104178	11/04/2014	NTAJA	178	SD	01:44	AFM	FM								01:52									01:52									SD	01:55	01:57	SD	01:57	SD	Self		No	No	No	No	Yes	ASTHIMA	80	0	ASTHIMA
161104086	11/04/2014	NTAJA	086	SD	07:47	JLPS	WL	EM							07:50	10:41	10:50							08:20	10:42	10:50							SD	11:19	11:20	SD	11:21	SD	Child		Yes	No	No	No	No		75	0	FEVER
161104066	11/04/2014	NTAJA	066	SD	07:29	JLPS	WL	FM							08:01	11:32	11:36							08:22	11:32	11:37							SD	12:03	12:05	SD	12:05	SD	Child		Yes	No	No	No	No		60	0	FEVER
071104179	11/04/2014	NTAJA	179	MM	13:29	JLPS	FM								01:30	02:27								01:55	02:28								MM	02:56	02:57	MM	02:58	MM	Self		Yes	No	No	No	Yes	HEADECHE	20	0	MALARIA
011104050	11/04/2014	KHUWI	050	FB	08:08	MF									08:29									08:31									BM	08:33	08:36	BM	08:36	BM	Child		No	No	No	No	Yes	UNDER 5	10	0
161104104	11/04/2014	NTAJA	104	SD	08:10	JLPS	WL	EM							08:11	11:53	11:56							08:40	11:53	11:56							SD	12:34	12:36	SD	12:36	SD	Child		No	Yes	No	No	No		180	0	FEVER
071104192	11/04/2014	NTAJA	192	MM	02:13	JLPS	FM								02:15	03:23								02:49	03:23								MM	03:48	03:49	MM	03:50	MM	Self		Yes	No	No	No	Yes	STOMACHE/BODY PAINS	30	0	MUSCULAR SKELETAL PAIN
011104028	11/04/2014	KHUWI	028	FB	07:20	SC									08:36									08:37									FB	10:50	10:56	FB	10:57	FB	Child		No	No	No	No	Yes	ABCESS	60	300
161104040	11/04/2014	NTAJA	040	SD	06:47	JLPS	WL	EM							07:42	11:09	11:15							08:14	11:09	11:15							SD	11:32	11:33	SD	11:34	SD	Self		No	No	Yes	No	Yes	VOMITTING	30	200	GENERAL BODY PAIN
201104011	11/04/2014	KHUWI	011	BM	06:12	SC									08:45									08:46									FB	09:49	09:54	FB	09:55	FB	Child		Yes	Yes	No	No	No		30	200	COUGH
161104059	11/04/2014	NTAJA	059	SD	07:18	JLPS	WL	FM							07:30	11:16	11:26							07:54	11:17	11:26							SD	11:41	11:42	SD	11:43	SD	Child		Yes	No	No	No	No		120	0	GENERAL BODY PAIN
071104117	11/04/2014	NTAJA	117	MM	08:25	JLPS	WL	EM							09:30	12:24	12:28							09:55	12:24	12:28							MM	01:15	01:16	MM	01:20	MM	Child		Yes	Yes	No	No	No		180	0	GENERALBODYPAIN
201104045	11/04/2014	KHUWI	045	BM	07:52	MF	SC								08:35	13:56								08:36	13:56								BM	02:11	02:16	BM	02:16	BM	Child		No	Yes	No	No	No		15	150	RTI
161104120	11/04/2014	NTAJA	120	SD	08:32	WL	EM								11:38	11:45								11:38	11:45								SD	12:14	12:16	SD	12:16	SD	Self		No	Yes	No	Yes	No		120	0	MASCULAR SKELETAL PAIN
011104017	11/04/2014	KHUWI	017	FB	06:58	AF	AS								09:49	09:50								10:29	10:03								BM	11:50	12:02	BM	12:02	BM	Child		Yes	Yes	No	No	No		20	0	MALARIA
201104054	11/04/2014	KHUWI	054	BM	08:21	MF	SC								08:49	02:33								08:50	02:34								BM	02:57	03:05	BM	03:06	BM	Child		No	Yes	No	No	Yes	OTITIS MEDIA	10	100	RTI
201104037	11/04/2014	KHUWI	037	BM	07:36	DC	SC	PK							10:20	11:53	12:14							10:24	11:58	12:20							BM	01:57	02:04	BM	02:04	BM	Child		Yes	Yes	Yes	No	No		10	100	MALARIA
161104111	11/04/2014	NTAJA	111	MM	08:15	JLPS	WL	FM							08:16	10:11	10:14							08:36	10:11	10:16							SD	10:24	10:25	SD	10:26	SD	Child		No	Yes	No	Yes	No		120	0	COUGH
071104110	11/04/2014	NTAJA	110	MM	08:14	WL	EM								10:39	10:47								10:39	10:47								MM	11:14	11:15	MM	11:16	MM	Self		No	Yes	No	No	Yes	PAININTHETHROATAREA	120	0	MUSCULARSKELETALPAIN
201104034	11/04/2014	KHUWI	034	BM	07:35	SC									11:46									11:48									FB	12:17	12:21	FB	12:22	FB	Child		Yes	Yes	No	No	No		60	0	ARI
161104123	11/04/2014	NTAJA	123	SD	08:51	JLPS	WL	EM							08:55	11:51	11:53							09:18	11:52	11:54							SD	12:28	12:30	SD	12:30	SD	Child		Yes	No	No	No	No		60	0	FEVER
201104015	11/04/2014	KHUWI	015	BM	06:30	MF	AF	PK							08:23	09:05	09:09							08:24	09:51	09:17							BM	10:03	10:10	BM	10:10	BM	Child		Yes	No	No	No	No		18	300	FEVER
071104121	11/04/2014	NTAJA	121	MM	08:34	AFM	JLPS	WL	FM						10:29	10:30	11:18	11:28						10:30	11:00	11:19	11:28						MM	11:42	11:44	MM	11:45	MM	Self		Yes	No	No	No	Yes	GENERALBODYPAIN/HEAD	120	600	MALARIA
071104202	11/04/2014	NTAJA	202	MM	02:59	JLPS	FM								03:01	03:40								03:24	03:40								MM	04:08	04:09	MM	04:10	MM	Self		Yes	No	No	No	Yes	BODY PAINS	50	0	MALARIA
071104108	11/04/2014	NTAJA	108	MM	08:13	JLPS	WL	FM							08:50	11:34	11:39							09:42	11:34	11:39							MM	12:04	12:05	MM	12:06	MM	Self		Yes	No	No	No	Yes	BODYPAIN	60	400	MALARIA
071104218	11/04/2014	NTAJA	218	MM	03:11	AFM	FM								03:34	03:25								03:35	03:29								MM	03:58	03:59	MM	04:00	MM	Child		No	No	No	No	Yes	PAIN IN THE ARM	10	0	SPRAIN
011104022	11/04/2014	KHUWI	022	FB	07:01	SC									07:50									07:51									FB	08:36	08:40	FB	08:41	FB	Child		No	Yes	No	No	Yes	ORAL THRASH	20	0	ORAL THRASH
071104207	11/04/2014	NTAJA	207	MM	02:36	JLPS	FM								02:38	03:35								02:59	03:35								MM	03:55	03:56	MM	03:57	MM	Self		No	No	No	No	Yes	BODY PAIN/STOMACHE	5	0	MUSCULAR SKELETAL PAINS
071104093	11/04/2014	NTAJA	093	MM	07:58	JLPS	WL	EM							07:59	10:40	11:03							08:25	10:48	11:03							MM	11:23	11:24	MM	11:25	MM	Child		No	Yes	No	No	No		120	0	COLD
011104002	11/04/2014	KHUWI	002	FB	06:00	SC									08:23									08:24									FB	09:31	09:37	FB	09:38	FB	Child	NICE	No	Yes	No	Yes	No		10	0	RI
201104008	11/04/2014	KHUWI	008	BM	06:00	SC									07:57									07:58									BM	09:55	10:00	BM	10:00	BM	Child		No	Yes	No	No	No		28	300	ITCHING
011104005	11/04/2014	KHUWI	005	FB	06:02	SC	PK								09:05	09:10								09:52	09:16								BM	10:50	10:55	BM	10:56	BM	Child		Yes	Yes	No	No	Yes	VOMITING	5	100	FEVER
161104024	11/04/2014	NTAJA	024	SD	06:34	JLPS	WL	FM							07:59	11:21	11:29							08:32	11:21	11:29							SD	11:48	11:50	SD	11:50	SD	Child		No	Yes	No	No	No		120	0	COUGH
161104160	11/04/2014	NTAJA	160	SD	10:57	WL	EM								12:07	12:11								12:07	12:11								SD	12:57	12:59	SD	12:59	SD	Child		No	Yes	No	No	No		60	800	COUGH
161104122	11/04/2014	NTAJA	122	SD	08:35	JLPS	WL	EM							08:37	11:52	11:55							08:50	11:53	11:56							SD	12:31	12:32	SD	12:33	SD	Child		Yes	No	No	No	No		60	0	FEVER
201104069	11/04/2014	KHUWI	069	BM	09:40	DC									09:43									09:45									BM	09:49	09:52	BM	09:52	BM	Child		No	No	No	No	Yes	UNDER 5	4	0
071104096	11/04/2014	NTAJA	096	MM	08:00	JLPS	WL	EM							08:02	10:40	10:49							08:24	10:41	10:49							MM	11:20	11:21	MM	11:22	MM	Child		Yes	Yes	No	No	No		90	0	COLD
071104201	11/04/2014	NTAJA	201	MM	02:23	JLPS	FM								02:25	03:21								02:48	03:21								MM	03:38	03:39	MM	03:40	MM	Self		Yes	No	No	No	Yes	GENERAL BODY PAINS	20	0	MUSCULAR SKELETAL PAINS
071104011	11/04/2014	NTAJA	011	MM	06:30	AFM	JLPS	WL	EM						08:37	08:40	10:01	10:03						08:38	09:02	10:12	10:03						MM	10:26	10:27	MM	10:28	MM	Self		No	No	Yes	No	Yes	VOMITTING	60	0	GENERAL BODY PAIN
161104216	11/04/2014	NTAJA	216	SD	03:04	JLPS	FM								03:05	03:26								03:27	03:26								SD	04:14	04:16	SD	04:16	SD	Child		Yes	No	No	No	Yes	VOMITTING	40	0	MALARIA
071104072	11/04/2014	NTAJA	072	MM	02:57	JLPS	FM								02:59	03:41								03:22	03:41								MM	04:12	04:13	MM	04:14	MM	Self		Yes	No	No	No	Yes	BODY PAINS	20	0	MALARIA
161104184	11/04/2014	NTAJA	184	SD	01:56	FM									02:13									02:14									SD	02:20	02:22	SD	02:23	SD	Child		No	No	No	No	Yes	WOUND	30	0	WOUND
011104038	11/04/2014	KHUWI	038	FB	07:38	MF	SC								08:26	11:49								08:27	11:49								FB	13:50	13:55	FB	13:55	FB	Child		Yes	Yes	No	No	No		45	200	ARI
161104092	11/04/2014	NTAJA	092	SD	07:57	AFM	WL								10:11	10:36								10:12	10:36								SD	11:12	11:14	SD	11:15	SD	Self		No	Yes	No	No	No		60	0	COUGH
071104106	11/04/2014	NTAJA	106	MM	08:11	WL	FM								11:12	11:30								11:18	11:30								MM	11:53	11:54	MM	11:55	MM	Self		Yes	Yes	No	No	Yes	HEADACHE	5	0	MUSCULARSKELETALPAIN
161104159	11/04/2014	NTAJA	159	SD	10:57	WL	EM								12:12	12:17								12:12	12:17								SD	01:00	01:02	SD	01:03	SD	Self		Yes	No	No	Yes	No		90	0	MASCULAR SKELETAL PAIN
071104049	11/04/2014	NTAJA	049	MM	07:06	JLPS	WL	FM							07:07	11:19	11:31							08:31	11:20	11:31							MM	11:56	11:57	MM	11:59	MM	Child		Yes	Yes	No	No	No		20	0	COLD
011104041	11/04/2014	KHUWI	041	FB	07:48	AF									13:45									13:46									BM	02:04	02:10	BM	02:11	BM	Child		No	Yes	No	No	No		20	200	RTI
071104050	11/04/2014	NTAJA	050	MM	07:09	WL	EM								09:59	10:01								09:59	10:01								MM	10:20	10:21	MM	10:22	MM	Self		Yes	No	No	No	Yes	GENERAL BODY PAINS	50	0	MUSCULAR SKELETAL PAINS
161104142	11/04/2014	NTAJA	142	SD	09:29	WL	EM								11:57	12:00								11:57	12:00								SD	12:46	12:48	SD	12:48	SD	Child		No	Yes	No	No	No		60	0	COLD
161104063	11/04/2014	NTAJA	063	SD	07:23	WL	EM								10:16	10:19								10:16	10:19								SD	10:39	10:42	SD	10:42	SD	Self		No	No	No	Yes	No		90	0	MASCULAR SKELETAL PAINS
201104057	11/04/2014	KHUWI	057	BM	08:44	SC									14:44									14:55									BM	03:41	03:46	BM	03:46	BM	Child		No	Yes	No	No	Yes	ABCESS	49	700	TOSTITIS
071104018	11/04/2014	NTAJA	018	MM	06:32	JLPS	WL	EM							07:54	10:34	10:39							08:20	10:35	10:39							MM	11:00	11:01	MM	11:02	MM	Child		Yes	Yes	No	No	No		40	0	COLD
071104131	11/04/2014	NTAJA	131	MM	08:53	WL	EM								11:37	11:48								11:38	11:48								MM	12:27	12:28	MM	12:29	MM	Child		Yes	Yes	No	No	No		120	0	COLD
161104143	11/04/2014	NTAJA	143	SD	09:35	WL	EM								11:56	11:58								11:57	11:59								SD	12:44	12:45	SD	12:45	SD	Self		No	Yes	No	No	No		180	0	COUGH
161104008	11/04/2014	NTAJA	008	SD	06:29	AFM	WL	EM							08:23	08:30	08:54							08:34	08:31	08:54							SD	08:59	09:01	SD	09:01	SD	Self		Yes	Yes	No	No	No		120	0	MASCULAR SKELETAL PAIN
161104015	11/04/2014	NTAJA	015	SD	06:31	AFM	JLPS	WL	EM						08:41	08:44	10:03	10:09						08:42	09:10	10:08	10:09						SD	10:21	10:22	SD	10:23	SD	Self		Yes	No	No	Yes	No		45	0	GENERAL BODY PAIN
161104081	11/04/2014	NTAJA	081	SD	07:43	WL	EM								10:23	10:34								10:24	10:34								SD	10:53	10:55	SD	10:55	SD	Self		Yes	No	No	No	No		120	0	MASCULAR SKELETAL PAINS
161104151	11/04/2014	NTAJA	151	SD	10:08	JLPS	WL	EM							10:20	12:18	12:23							11:50	12:18	12:24							SD	01:23	01:25	SD	01:25	SD	Child		Yes	No	No	No	No		180	0	MALARIA
161104070	11/04/2014	NTAJA	070	SD	07:32	JLPS	WL	FM							07:40	11:31	11:37							08:06	11:31	11:38							SD	12:07	12:09	SD	12:09	SD	Self		Yes	No	No	Yes	No		60	0	GENERAL BODY PAIN
071104084	11/04/2014	NTAJA	084	MM	07:45	JLPS	WL	EM							07:47	10:18	10:20							08:06	10:19	10:20							MM	10:45	10:46	MM	10:47	MM	Child		Yes	Yes	Yes	No	No		40	0	MALARIA
201104033	11/04/2014	KHUWI	033	BM	07:36	MF	SC								08:36	11:50								08:37	11:51								FB	13:41	13:45	FB	13:47	FB	Child		Yes	Yes	Yes	No	No		30	150	GE
071104023	11/04/2014	NTAJA	023	MM	06:34	JLPS	WL	EM							07:44	10:04	10:06							08:22	10:04	10:06							MM	10:37	10:38	MM	10:39	MM	Child		Yes	Yes	No	No	No		180	0	COLD
071104017	11/04/2014	NTAJA	017	MM	06:32	AFM	JLPS	WL	EM						08:48	08:50	10:22	10:33						08:49	09:12	10:23	10:33						MM	10:50	10:51	MM	10:52	MM	Child		Yes	Yes	No	Yes	No		60	0	MUSCULAR SKELETAL PAIN
011104029	11/04/2014	KHUWI	029	FB	07:23	SC									10:53									10:54									BM	12:03	12:09	BM	12:09	BM	Child		Yes	No	No	No	Yes	SKIN INFECTION	45	0	SKIN INFECTION
071104190	11/04/2014	NTAJA	190	MM	02:13	FM									14:29									14:30									MM	03:05	03:06	MM	03:07	MM	Self		No	Yes	No	No	No		10	0	UPPER RESP TRACK INFECTIO
071104163	11/04/2014	NTAJA	163	MM	10:58	WL									12:13									12:13									MM	12:58	12:59	MM	01:01	MM	Child		Yes	Yes	No	No	No		60	0	COLD
161104132	11/04/2014	NTAJA	132	SD	08:55	WL	JLPS	EM							11:00	11:01	12:38							11:00	11:23	12:39							SD	01:26	01:28	SD	01:28	SD	Child		No	Yes	No	No	No		120	0	FEVER
011104055	11/04/2014	KHUWI	055	FB	08:30	MF									08:49									08:50									FB	08:46	08:51	FB	08:52	FB	Child		No	No	No	No	Yes	REGULAR U/5	15	0
011104042	11/04/2014	KHUWI	042	FB	07:51	MF	SC	PK	SS						08:32	09:03	09:05	10:26						08:33	09:28	09:14	10:27						FB	10:32	10:36	FB	10:36	FB	Child		Yes	No	No	No	No		60	200	MALARIA
071104146	11/04/2014	NTAJA	146	MM	09:36	WL	EM								12:00	12:05								12:01	12:05								MM	12:44	12:45	MM	12:46	MM	Self		No	No	No	No	Yes	GENERAL BODY PAIN	180	0	MUSCULAR SKELETAL PAIN
201104040	11/04/2014	KHUWI	040	BM	07:42	SC									11:53									11:54									BM	01:52	01:57	BM	01:57	BM	Child		No	Yes	No	No	No		10	0	RTI
161104094	11/04/2014	NTAJA	094	SD	07:58	JLPS	WL	FM							08:04	11:33	11:38							08:30	11:33	11:38							SD	12:11	12:13	SD	12:13	SD	Self		Yes	Yes	No	Yes	No		340	0	GENERALBODYPAIN
161104118	11/04/2014	NTAJA	118	SD	08:25	AFM	WL	EM							10:41	11:04	11:13							10:42	11:06	11:13							SD	11:28	11:29	SD	11:30	SD	Self		No	No	No	No	Yes	BILHAZIA	60	0	BILHAZIA
071204061	12/04/2014	LOBI	061	MM	08:02	JCM	LC	JCM	WM	WC					09:06	09:09	10:42	10:49	11:12					09:08	09:21	10:43	10:50	11:12					MM	11:23	11:24	MM	11:25	MM	Child		Yes	No	No	No	Yes	STOMACHE	60	0	STOMACHES
201204114	12/04/2014	KHUWI	114	BM	07:18	SC	PK								09:00	09:22								09:48	09:26								BM	11:20	11:23	BM	11:23	BM	Child		Yes	Yes	No	No	No		25	0	MALARIA
071404056	14/04/2014	NTAJA	056	MM	06:46	JLPS	WL								08:14	10:36								08:39	10:36								MM	10:55	10:56	MM	10:57	MM	Child		Yes	Yes	No	No	No		10	0	UPPER RESPIRATORY TRACK
071404249	14/04/2014	NTAJA	249	MM	03:35	JLPS	WL	FM							03:36	04:00	04:00							03:57	04:00	04:00							MM	04:01	04:02	MM	04:03	MM	Child		No	No	No	No	No				PLURUNTIS
071404194	14/04/2014	NTAJA	194	MM	12:09	OPD	JLPS	WL	FM						01:45	01:47	02:30	02:35						01:45	02:09	02:30	02:35						MM	02:57	02:58	MM	03:01	MM	Child		No	No	No	No	Yes	BODY PAIN/HEADACHE	60	0	MUSCULAR SKELETAL PAIN
161404178	14/04/2014	NTAJA	178	SD	10:17	OPD	WL	FB							10:36	10:41	10:43							10:37	10:41	10:43							SD	11:15	11:17	SD	11:18	SD	Self		No	Yes	No	No	No		20	0	MASCULAR SKELETAL PAINS
071404024	14/04/2014	NTAJA	024	MM	06:23	JLPS	WL	FM							07:59	09:53	09:54							08:32	09:53	09:54							MM	10:27	10:28	MM	10:29	MM	Self		No	No	No	No	Yes	GENERAL/BODY PAIN	20	0	MALARIA
201404026	14/04/2014	KHUWI	026	BM	06:05	SC	PR	SC							08:44	09:02	11:12							09:37	09:17	11:14							BM	11:48	11:53	BM	11:53	BM	Child		Yes	Yes	No	No	No		25	0	RTI
201404065	14/04/2014	KHUWI	065	BM	07:06	SC	PK	SC							18:10	08:54	11:13							09:26	09:01	11:14							FB	11:14	11:16	FB	11:16	FB	Child		Yes	No	No	No	No		30		MALARIA
201404016	14/04/2014	KHUWI	016	BM	05:00	SC	SC								08:38	09:15								09:00	09:20								BM	10:15	10:19	BM	10:20	BM	Child		Yes	Yes	No	No	No		10	0	RTI
071404111	14/04/2014	NTAJA	111	MM	07:49	AFM	WL	FM							08:08	09:16	09:17							08:09	09:17	09:17							MM	10:18	10:19	MM	10:20	MM	Child		No	No	No	No	Yes	WOUND	60	0	INFECTED WOUND
071404061	14/04/2014	NTAJA	061	MM	06:52	JLPS	WL	FM							08:22	10:35	10:35							08:44	10:36	10:35							MM	11:09	11:10	MM	11:11	MM	Child		No	Yes	Yes	No	Yes	DIFFICULT IN BREATHI	60	350	UPPER RESP TRACK INFECTIO
071404168	14/04/2014	NTAJA	168	MM	09:25	WSR	JLPS	WL	EM						09:40	10:12	12:14	12:17						09:40	10:49	12:14	12:17						MM	12:30	12:31	MM	12:32	MM	Self		Yes	No	No	No	Yes	BODY PAINS	120	250	MUSCULAR SKELETAL PAIN
071404041	14/04/2014	NTAJA	041	MM	06:30	JLPS	WL	FM							08:22	10:43	10:47							08:42	10:43	10:47							MM	11:15	11:16	MM	11:18	MM	Child		Yes	No	No	No	Yes	STOMACHES	90	0	MALARIA
161404125	14/04/2014	NTAJA	125	SD	08:16	JLPS	WL	EM							09:03	12:19	12:25							09:52	12:19	12:25							SD	12:52	12:53	SD	12:54	SD	Self		Yes	Yes	No	Yes	No		45	0	MALARIA
011404048	14/04/2014	KHUWI	048	FB	06:56	SC									10:41									14:42									FB	12:33	12:36	FB	12:37	FB	Child		No	Yes	No	Yes	No		7		SEPSIS
161404065	14/04/2014	NTAJA	065	SD	06:53	WSR	JLPS	WL	FM						07:34	08:41	10:53	10:54						07:34	09:08	10:53	10:54						SD	11:40	11:42	SD	11:43	SD	Child		No	No	Yes	No	Yes	VOMITTING	30	0	FEVER
071404009	14/04/2014	NTAJA	009	MM	06:12	WSR	JLPS	WL	FM						06:22	07:42	09:05	09:10						06:22	08:15	09:06	09:10						MM	09:45	09:46	MM	09:47	MM	Child		Yes	Yes	No	No	Yes	SORES IN MOUTH	20	0	ORAL SORES
011404096	14/04/2014	KHUWI	096	FB	07:55	SC									14:24									15:04									FB	03:41	03:44	FB	03:44	FB	Child		Yes	No	No	Yes	No		45	300	MALARIA
161404217	14/04/2014	NTAJA	217	SD	02:11	WL									02:36									02:36									SD	02:42	02:44	SD	02:45	SD	Child		No	Yes	No	No	No		180	0	COUGH
011404032	14/04/2014	KHUWI	032	FB	06:15	CS	SC	SC							09:42	10:26	11:50							09:43	10:27	11:53							BM	12:31	12:35	BM	12:35	BM	Child		Yes	No	Yes	No	Yes	VOMITING	70	0	GE
201404049	14/04/2014	KHUWI	049	BM	06:56	CS									08:39									08:43									FB	10:48	10:50	FB	10:50	FB	Child		No	No	No	No	Yes	REGULAR UNDER 5	30
161404236	14/04/2014	NTAJA	236	SD	02:38	JLPS	CK	FM							02:40	03:39	03:41							03:12	03:41	03:41							SD	03:45	03:47	SD	03:47	SD	Child		Yes	No	No	Yes	No		40	100	FEVER
071404148	14/04/2014	NTAJA	148	MM	09:00	WL	FM								09:21	09:25								09:22	09:25								MM	10:06	10:07		10:08	MM	Self		No	Yes	No	No	No		60	300	UPPER RESPIRATORY INFECT
161404088	14/04/2014	NTAJA	088	SD	07:55	AFM	WL								08:43	08:43								08:44	08:44								SD	09:57	09:59	SD	09:59	SD	Child		No	No	No	No	Yes	WOUND	60	300	WOUND
071404002	14/04/2014	NTAJA	002	MM	06:10	WSR	JLPS	WSR	WL	FM					06:13	07:14	08:00	08:54	09:04					06:14	07:34	08:50	08:54	09:04					MM	09:25	09:26	MM	09:29	MM	Self		Yes	No	No	No	Yes	GENERAL BODY PAIN	60	0	UPPER RESPIRATORY TRACK
071404046	14/04/2014	NTAJA	046	MM	06:31	AFM									07:19									07:20									MM	09:07	09:08	MM	09:09	MM	Self		No	No	No	No	Yes	WOUND	10	0	T.ULCER
071404068	14/04/2014	NTAJA	068	MM	06:56	WSR	JLPS	WL	FM						07:35	08:00	10:31	10:32						07:38	08:24	10:31	10:32						MM	10:52	10:53	MM	10:54	MM	Child		Yes	Yes	No	No	Yes	EYE PAIN	30	150	COLD
161404083	14/04/2014	NTAJA	083	SD	07:19	WSR	JLPS	WL	FM						07:44	08:20	11:08	11:09						07:44	08:49	11:08	11:09						SD	11:44	11:46	SD	11:47	SD	Child		Yes	No	No	Yes	No		120	0	MASCULAR SKELETAL PAIN
161404223	14/04/2014	NTAJA	223	SD	02:23	JLPS	CJ	FM							02:25	03:43	03:45							02:42	03:43	03:45							SD	03:47	03:48	SD	03:49	SD	Child		Yes	Yes	No	No	Yes	EYE	20	0	FEVER
161404050	14/04/2014	NTAJA	050	SD	01:37	WSR	AI	FM							01:42	01:44	01:46							01:42	01:45	01:46							SD	01:48	01:49	SD	01:50	SD	Child		No	No	No	No	Yes	BILHAZIA	10	0	SH
011404139	14/04/2014	KHUWI	139	FB	09:58	SC									15:16									15:20									FB	03:53	03:56	FB	03:57	FB	Child		No	No	No	Yes	Yes	VOMMITING	10		MALARIA
011404058	14/04/2014	KHUWI	058	FB	07:00	EM									08:31									08:33									BM	08:34	08:36	BM	08:37	BM	Child		No	No	No	No	Yes	REGULAR UNDER 5	9	0
071404231	14/04/2014	NTAJA	231	MM	02:46	OPD	JLPS	OPD	WL	FM					03:36	03:37	03:58	04:15	16:17					03:36	03:59	03:58	04:15	16:17					MM	04:31	04:32	MM	04:33	MM	Other	SISTER	No	No	No	No	Yes	HEADACHE	5	0	MALARIA
201404095	14/04/2014	KHUWI	095	BM	07:51	SC	PK	SC							14:24	14:25	02:35							15:30	14:27	02:40							BM	03:30	03:36	BM	03:36	BM	Child		Yes	Yes	Yes	No	Yes	HEADACHE	65	600	MALARIA
161404247	14/04/2014	NTAJA	247	SD	03:17	AFM	FC								15:57	03:49								15:57	03:49								SD	03:54	03:55	SD	03:56	SD	Self		No	No	No	Yes	No		10	0	RESPIRATORY TRACK INFECTI
071404039	14/04/2014	NTAJA	039	MM	06:29	AFM	WSR								07:27	08:48								07:28	08:48								MM	09:13	09:14	MM	09:15	MM	Self		Yes	Yes	No	No	Yes	HEADECHE	40	0	UPPER RESPIRATORY TRACK
071404113	14/04/2014	NTAJA	113	MM	07:57	JLPS	PM	WL							08:09	11:49	12:03							09:48	11:49	12:03							MM	12:14	12:15	MM	12:16	MM	Child		Yes	No	No	No	No		120	250	MALARIA
161404062	14/04/2014	NTAJA	062	SD	06:52	WSR									07:32									07:33									SD	09:12	09:14	SD	09:14	SD	Self		No	No	No	No	Yes	CASUALTY	120	600	CASUALTY
071404069	14/04/2014	NTAJA	069	MM	06:57	JLPS	WL	FM							08:20	10:36	10:39							08:44	10:36	10:39							MM	11:02	11:03	MM	11:04	MM	Child		Yes	Yes	No	No	No		120	0	MALARIA
011404021	14/04/2014	KHUWI	021	FB	06:07	SC	SC								08:21	10:00								08:22	10:05								FB	10:17	10:20	FB	10:20	FB	Child		Yes	Yes	No	Yes	No		30	200	ARI
071404013	14/04/2014	NTAJA	013	MM	06:56	JLPS	FM								07:59	10:48								08:40	10:48								MM	11:22	11:23	MM	11:24	MM	Child		Yes	Yes	No	No	No		120	100	MALARIA
201404138	14/04/2014	KHUWI	138	BM	09:52	SC									15:15									15:32									FB	04:01	04:06	FB	04:07	FB	Child		Yes	No	No	Yes	No		20		MALARIA
071404246	14/04/2014	NTAJA	246	MM	03:08	AFM	WL	FM							03:51	04:02	04:03							03:52	04:02	04:03							MM	04:07	04:08	MM	04:09	MM	Self		No	No	No	No	Yes	BODY PAINS/EAR/LASHE	60	0	PLURITIS
161404104	14/04/2014	NTAJA	104	SD	07:45	WSR	JLPS	WL	EM						07:56	07:59	12:10	12:15						07:56	08:48	12:10	12:15						SD	12:37	12:38	SD	12:39	SD	Self		Yes	No	No	Yes	No		180	0	MASCULAR SKELETAL PAINS
071404116	14/04/2014	NTAJA	116	MM	08:06	AFM	WL	FM							08:54	08:49	09:03							08:55	08:49	09:03							MM	09:30	09:31	MM	09:32	MM	Self		No	Yes	No	No	Yes	BODY PAINS	240	0	UPPER RESPIRATORY INFECT
161404208	14/04/2014	NTAJA	208	SD	01:52	AFM	FM								02:08	02:00								02:09	02:00								SD	02:07	02:09	SD	02:09	SD	Self		No	No	No	Yes	No		60	0	MASCULAR SKELETAL PAIN
161404074	14/04/2014	NTAJA	074	SD	07:07	JLPS	WL	FM							08:58	10:38	10:42							09:29	10:38	10:42							SD	11:08	11:10	SD	11:10	SD	Child		Yes	Yes	No	No	No		115	0	FEVER
011404134	14/04/2014	KHUWI	134	FB	09:51	SC									15:09									15:29									FB	03:49	03:52	FB	03:53	FB	Other	YOUNG BROTHER	Yes	No	No	No	Yes	VOMMITING	120	500	MALARIA
161404243	14/04/2014	NTAJA	243	SD	03:00	AFM	WL	FM							03:49	03:50	03:57							03:50	03:56	03:57							SD	04:05	04:06	SD	04:07	SD	Self		Yes	No	No	No	No		5	0	MALARIA
071404225	14/04/2014	NTAJA	225	MM	02:25	WL									02:36									02:36									MM	02:48	02:49	MM	02:50	MM	Self		No	No	Yes	No	Yes	STOMACHE	60	0	DIARRHEA (GE)
011404009	14/04/2014	KHUWI	009	FB	05:06	SC	PK								08:09	08:41								08:53	08:48								BM	10:55	11:01	BM	11:01	BM	Child		Yes	Yes	Yes	No	No		30	250	RTI
071404119	14/04/2014	NTAJA	119	MM	08:07	JLPS	WL	FM							08:20	11:07	11:08							09:01	11:07	11:08							MM	11:25	11:26	MM	11:27	MM	Self		No	No	No	No	Yes	HEADECHE/STOMACHE	15	0	MUSCULA SKELETAL PAIN
201404127	14/04/2014	KHUWI	127	BM	09:41	CS	SC	PK	SC						09:43	09:44	09:55	10:25						09:44	10:24	10:03	10:26						BM	11:16	11:21	BM	11:21	BM	Child		No	Yes	No	No	Yes	VOMITING	70	500	MALARIA
201404012	14/04/2014	KHUWI	012	BM	05:00	SC	PK	SC							07:47	08:37	10:49							08:57	08:49	10:51							BM	11:01	11:08	BM	11:08	BM	Child		Yes	Yes	No	No	No		60	500	MALARIA
201404037	14/04/2014	KHUWI	037	BM	05:00	SC	SC								07:57	09:50								07:52	09:55								FB	09:56	10:00	FB	10:00	FB	Child		No	Yes	No	No	No		10		ARI
201404028	14/04/2014	KHUWI	028	BM	06:15	AF	SC								09:03	11:30								09:41	11:34								BM	12:07	12:14	BM	12:14	BM	Child		No	No	Yes	No	Yes	ABSCESIS	25	200	MALARIA
201404091	14/04/2014	KHUWI	091	BM	07:47	SC	PK	SC							13:09	01:50	02:31							14:28	01:55	02:35							BM	02:43	02:50	BM	02:51	BM	Child		Yes	No	No	No	No		10	100	SEPSIS
071404228	14/04/2014	NTAJA	228	MM	02:28	JLPS	OPD	FM							02:30	03:41	03:42							02:53	03:41	03:42							MM	03:45	03:46	MM	03:47	MM	Self		No	No	No	No	Yes	BODY PAIN/HEADACHE	10	0	MALARIA
201404061	14/04/2014	KHUWI	061	BM	07:03	SC									10:35									10:39									BM	11:59	12:06	BM	12:06	BM	Child		No	Yes	Yes	No	No		40	0	RTI
011404062	14/04/2014	KHUWI	062	FB	07:03	SC	SC								10:41	11:43								10:42	11:48								FB	11:50	11:56	FB	11:56	FB	Child		Yes	Yes	No	Yes	No		45		ARI
161404121	14/04/2014	NTAJA	121	SD	08:12	WSR	JLPS	WL	EM						08:56	09:02	11:11	11:14						08:57	09:40	11:11	11:14						SD	11:52	11:54	SD	11:54	SD	Self		Yes	Yes	No	No	No		120	0	MASCULAR SKELETAL PAIN
201404063	14/04/2014	KHUWI	063	BM	07:04	SC	PK	SC							11:54	11:55	02:00							13:54	11:58	02:03							BM	02:23	02:27	BM	02:28	BM	Child		Yes	No	No	No	Yes	VOMITING	10	200	VOMITING
011404136	14/04/2014	KHUWI	136	FB	10:00	SC	PK	SC							14:50	02:05	03:20							15:08	02:06	03:25							BM	04:25	04:31	BM	04:32	BM	Child		Yes	Yes	No	No	No		15	150	MALARIA
011404122	14/04/2014	KHUWI	122	FB	08:54	SC	SC	PK	SC						13:31	14:01	13:35	02:08						13:34	14:03	13:38	02:10						BM	02:16	02:22	BM	02:22	BM	Child		Yes	No	No	No	No		25	0	MALARIA
161404059	14/04/2014	NTAJA	059	SD	06:49	JLPS	WL								08:48	10:56								09:20	10:56								SD	11:34	11:36	SD	11:36	SD	Child		Yes	Yes	No	No	No		15	200	FEVER
161404019	14/04/2014	NTAJA	019	SD	06:21	WSR	FM								06:30	06:45								06:31	06:47								SD	08:50	08:52	SD	08:52	SD	Child		Yes	No	No	No	Yes	RASH	70	0	FEVER
011404022	14/04/2014	KHUWI	022	FB	05:07	SC	SC								08:10	11:15								09:27	11:16								FB	11:20	11:22	FB	11:22	FB	Child		Yes	No	No	No	No		30	100	MALARIA
201404077	14/04/2014	KHUWI	077	BM	07:23	SC	PK	SC							11:46	02:34	03:10							15:06	02:39	03:12							BM	03:37	03:42	BM	03:42	BM	Child		Yes	Yes	No	No	No		30	200	MALARIA
161404118	14/04/2014	NTAJA	118	SD	08:07	WSR	JLPS	WL	WSR	WL	EM				09:08	09:20	11:58	12:05	12:16	12:18				09:08	09:52	11:58	12:05	12:16	12:18				SD	12:45	12:47	SD	12:47	SD	Self		Yes	No	No	Yes	No		120	0	MALARIA
161404222	14/04/2014	NTAJA	222	SD	02:22	JLPS	OPD	WL							02:26	03:42	04:03							02:59	03:42	04:13							SD	04:12	04:14	SD	04:14	SD	Self		No	Yes	No	Yes	No		10	0	GENERAL BODY PAINS
161404067	14/04/2014	NTAJA	067	SD	06:54	JLPS	WL	FM							08:44	10:50	10:51							09:20	10:50	10:51							SD	11:19	11:21	SD	11:21	SD	Child		Yes	No	No	No	Yes	VOMITTING	30	50	MALARIA
161404123	14/04/2014	NTAJA	123	SD	08:13	AFM	WL	FM							08:59	08:53	08:57							08:59	08:54	08:58							SD	09:17	09:19	SD	09:19	SD	Child		Yes	No	No	No	No		120	0	ORAL TARUST
071404092	14/04/2014	NTAJA	092	MM	07:28	WL	OPD								08:09	08:24								08:10	08:40								MM	08:46	08:47	MM	08:48	MM	Self		Yes	No	No	No	Yes	BODY PAIN/STOMACHE	30	0	MUSCULAR SKELETAL PAIN
161404139	14/04/2014	NTAJA	139	SD	08:39	JLPS	WL	FM							09:42	10:31	10:36							10:04	10:31	10:36							SD	10:58	11:00	SD	11:00	SD	Self		No	No	No	Yes	No		30	0	MASCULAR SKELETAL PAIN
071404032	14/04/2014	NTAJA	032	MM	06:26	AFM									08:57									08:57									MM	08:58	08:59	MM	09:00	MM	Child		No	Yes	No	No	Yes	DIFFICULTY BREATHING	10	0	UPPER RESPIRATORY TRACK
161404220	14/04/2014	NTAJA	220	SD	02:16	WL	FM								02:27	02:30								02:27	02:30								SD	02:32	02:34	SD	02:34	SD	Self		No	No	No	Yes	Yes	RASH	10	0	MASCULAR SKELETAL PAIN
011404007	14/04/2014	KHUWI	007	FB	05:06	SC	SC								08:09	11:07								09:23	11:09								BM	11:36	11:41	BM	11:41	BM	Child		Yes	No	No	No	No		20	0	SEPSIS
071404027	14/04/2014	NTAJA	027	MM	06:24	JLPS	WL	EM							08:04	09:30	09:49							08:31	09:42	09:49							MM	10:15	10:16	MM	10:17	MM	Child		Yes	No	No	No	No		60	0	UPPER RESPIRATORY TRACK
071404044	14/04/2014	NTAJA	044	MM	06:31	JLPS	WL	FM							08:12	10:04	10:07							08:34	10:04	10:07							MM	10:32	10:33	MM	10:34	MM	Child		Yes	Yes	No	No	No		60	0	MALARIA
011404137	14/04/2014	KHUWI	137	FB	10:00	SC	PK	CS							15:15	15:20	15:30							15:31	15:24	15:33							BM	04:08	04:16	BM	04:16	BM	Child		Yes	No	No	No	No		15	0	MALARIA
011404031	14/04/2014	KHUWI	031	FB	06:15	CS	AF								09:44	10:53								09:44	11:43								FB	12:38	12:42	FB	12:42	FB	Child		No	No	No	No	Yes	RED EYE	60		CORNERAL ULCER
161404037	14/04/2014	NTAJA	037	SD	06:29	AFM									07:32									07:32									SD	07:26	07:28	SD	07:28	SD	Self		No	No	No	No	Yes	CONSTIPATION	30	0	CONSTIPATION
201404047	14/04/2014	KHUWI	047	BM	06:55	SC	PK								07:54	08:48								07:59	08:54								FB	11:05	11:08	FB	11:08	FB	Child		Yes	No	No	Yes	No		30	250	MALARIA
011404033	14/04/2014	KHUWI	033	FB	06:20	CS	SC								08:24	10:29								08:25	11:40								FB	12:15	12:18	FB	12:19	FB	Child		No	No	No	Yes	No		60	400	MALARIA
071404016	14/04/2014	NTAJA	016	MM	06:16	WSR	FM								06:28	06:44								06:28	06:44								MM	08:36	08:38	MM	08:39	MM	Child		No	Yes	No	No	Yes	BODY PAINS	30	0	COUGH
161404210	14/04/2014	NTAJA	210	SD	01:55	JLPS	WL	FM							01:59	02:45	02:47							02:32	02:45	02:47							SD	02:55	02:57	SD	02:58	SD	Child		Yes	No	No	No	No		15	0	MALARIA
161404048	14/04/2014	NTAJA	048	SD	06:33	JLPS	WL	FM							07:50	10:00	10:02							08:26	10:00	10:02							SD	10:33	10:35	SD	10:35	SD	Child		No	Yes	No	Yes	No		35	0	FEVER
011404082	14/04/2014	KHUWI	082	FB	07:35	SC									11:49									11:50									FB	12:43	12:46	FB	12:46	FB	Child		No	Yes	No	No	No		30	150	RI
071404213	14/04/2014	NTAJA	213	MM	02:06	OPD	JLPS	OPD	SL	FM					02:10	02:18	03:38	03:45	03:46					02:10	02:50	03:38	03:45	03:47					MM	03:47	03:48	MM	03:49	MM	Self		No	No	No	No	Yes	BODY PAINS/HEADACHE	10	0	MUSCULAR SKELETAL PAIN
161404129	14/04/2014	NTAJA	129	SD	08:27	AFM	WL	FM							09:18	09:12	09:19							09:19	09:12	09:21							SD	09:30	09:32	SD	09:33	SD	Self		No	No	No	Yes	No		30	0	MASCULAR SKELETAL PAIN
011404112	14/04/2014	KHUWI	112	FB	08:27	SC									14:30									14:32									BM	03:02	03:08	BM	03:08	BM	Child		No	No	Yes	No	Yes	HEADACHE	45	0	MALARIA
071404072	14/04/2014	NTAJA	072	MM	07:04	WSR	WL		FM						07:37	08:00	08:03	08:52						07:38	08:00	08:03	08:52						MM	11:05	11:06	MM	11:08	MM	Child		No	Yes	No	No	Yes	SORES	60	0	SORES
201404029	14/04/2014	KHUWI	029	BM	06:15	EM	AF								08:51	10:52								08:54	11:40								FB	12:25	12:28	FB	12:28	FB	Child		Yes	No	No	No	No		45	300	MALARIA
161404001	14/04/2014	NTAJA	001	SD	06:10	WSR	JLPS	WSR							06:12	07:33	08:52							06:13	07:58	08:52							SD	09:05	09:07	SD	09:07	SD	Self		No	Yes	No	Yes	No		15	0	COUGH
011404068	14/04/2014	KHUWI	068	FB	07:14	EM	AF	PK	SC						08:46	09:44	09:54							08:49	10:24	10:01	11:43						FB	11:44	11:47	FB	11:48	FB	Child		Yes	Yes	No	No	No		45	200	MALARIA
071404040	14/04/2014	NTAJA	040	MM	06:30	JLPS	WL	FM							08:26	10:49	10:50							08:51	10:49	10:50							MM	11:16	11:17	MM	11:18	MM	Child		Yes	No	Yes	No	No		90	0	COLD
201404019	14/04/2014	KHUWI	019	BM	05:05	SC	PK	SC							08:26	08:58	10:00							09:30	09:06	10:08							FB	10:21	10:24	FB	10:25	FB	Child		Yes	No	No	Yes	Yes	VOMMITING	30		MALARIA
161404206	14/04/2014	NTAJA	206	SD	01:48	JLPS	FM								01:59	02:49								02:45	02:49								SD	02:59	03:01	SD	03:02	SL	Self		No	No	Yes	Yes	No		30	0	MALARIA
071404006	14/04/2014	NTAJA	006	MM	06:11	WSR	JLPS	WSR	WL						06:18	07:32	08:31	08:33						06:19	07:54	08:32	08:33						MM	09:10	09:11	MM	09:12	MM	Self		No	No	No	No	Yes	STOMACHE/HEADECHE	20	0	MASCULA SKELETAL PAIN
011404094	14/04/2014	KHUWI	094	FB	07:55	EM	SC								09:22	14:16								09:24	14:17								BM	02:30	02:37	BM	02:39	BM	Child		No	Yes	Yes	No	No		40	0	RTI
071404132	14/04/2014	NTAJA	132	MM	08:34	JLPS									08:35									08:50									MM	09:48	09:49	MM	09:50	MM	Self		No	No	No	No	Yes	GENERAL BODY PAIN	60	0	POLYURIA
071404195	14/04/2014	NTAJA	195	MM	12:10	WSP	JLPS	WL	FM						01:44	01:49	02:31	02:37						01:44	02:12	02:32	02:37						MM	02:59	03:00	MM	03:01	MM	Child		Yes	No	No	No	Yes	STOMACHE	60	0	MALARIA
071404219	14/04/2014	NTAJA	219	MM	02:15	JLPS	WL	FM							02:16	02:50	02:53							02:43	02:50	02:53							MM	03:12	03:13	MM	03:14	MM	Self		No	No	No	No	Yes	STOMACHE	15	0	MUSCULAR SKELETAL PAIN
071404230	14/04/2014	NTAJA	230	MM	02:29	JLPS	OPD	WL	FM						02:29	03:44	04:06	04:08						03:02	03:44	04:06	04:08						MM	04:16	04:17	MM	04:18	MM	Child		Yes	No	No	No	No		30	0	MALARIA
201404018	14/04/2014	KHUWI	018	BM	05:05	SC	EM								08:25	08:57								08:26	08:58								BM	10:20	10:26	BM	10:27	BM	Child		Yes	No	Yes	No	Yes	VOMITING	30	200	FEVER
201404014	14/04/2014	KHUWI	014	BM	05:00	SC	EM								07:54	09:48								07:55	09:52								BM	09:50	09:57	BM	09:58	BM	Child		No	Yes	No	No	No		15	0	PNUEMONIA
011404078	14/04/2014	KHUWI	078	FB	07:32	SC	SC								14:19	02:23								14:23	02:25								BM	03:54	03:59	BM	03:59	BM	Child		No	No	No	No	Yes	IMPETIGO	70	300	IMPETIGO
161404038	14/04/2014	NTAJA	038	SD	06:29	AFM									07:31									07:32									SD	09:35	09:37	SD	09:37	SD	Self		No	Yes	No	No	No		40	0	DYSPESIA
161404100	14/04/2014	NTAJA	100	SD	07:40	AFM	JLPS	WL	EM						08:02	08:56	12:09	12:12						08:03	09:29	12:09	12:12						SD	12:28	12:30	SD	12:30	SD	Self		Yes	No	No	Yes	Yes	ASTHIMA	60	0	MALARIA
201404125	14/04/2014	KHUWI	125	BM	09:27	SC									14:17									14:20									BM	03:23	03:28	BM	03:28	BM	Child		Yes	Yes	No	No	No		60	400	MALARIA
201404075	14/04/2014	KHUWI	075	BM	07:22	EM	SC								09:41	10:50								09:43	11:37								FB	12:08	12:14	FB	12:14	FB	Child		Yes	No	No	No	No		60	500	RI
161404084	14/04/2014	NTAJA	084	SD	07:19	WSR	JLPS	WL	FM						07:42	08:26	11:00	11:09						07:43	08:51	11:00	11:09						SD	11:48	11:50	SD	11:51	SD	Child		Yes	Yes	No	No	No		120	0	FEVER
161404224	14/04/2014	NTAJA	224	SD	02:24	JLPS	WL	FM							02:30	04:01	04:10							02:55	04:02	04:10							SD	04:20	04:22	SD	04:22	SD	Child		Yes	No	No	No	No		60	0	MALARIA
011404052	14/04/2014	KHUWI	052	FB	07:00	SC			SC						10:33			11:44						10:33			11:45						FB	11:49	11:52	FB	11:52	FB	Child		Yes	No	Yes	No	No		30	100	GE
071404183	14/04/2014	NTAJA	183	MM	10:34	EM	WL								10:34	11:16								11:00	11:06								MM	11:40	11:41	MM	11:42	MM	Self		Yes	No	No	No	Yes	HORMONE/IMPARACEMET	25	0	HORMONE/IMBARACEMENT
071404054	14/04/2014	NTAJA	054	MM	07:52	WSR	JLPS	WL	EM						08:31	09:50	12:06	12:08						08:31	10:25	12:06	12:08						MM	12:20	12:21	MM	12:22	MM	Child		Yes	Yes	No	No	No		120	0	MALARIA
201404011	14/04/2014	KHUWI	011	BM	08:28	SC	SC								09:30	13:28								09:33	13:29								BM	02:10	02:16	BM	02:15	BM	Child		Yes	Yes	No	No	No		10	100	RTI
201404035	14/04/2014	KHUWI	035	BM	06:20	EM	SC	PK							08:53	10:30	10:35							08:54	11:38	10:39							BM	12:49	12:54	BM	12:54	BM	Child		Yes	Yes	No	No	No		30	300	MALARIA
011404008	14/04/2014	KHUWI	008	FB	05:06	SC	CS								08:13	09:25								08:14	09:29								BM	10:07	10:15	BM	10:15	BM	Child		No	Yes	No	No	No		30	0	RTI
161404158	14/04/2014	NTAJA	158	SD	09:15	AFM	WL	FM							09:32	09:44	09:50							09:33	09:45	09:50							SD	10:07	10:08	SD	10:09	SD	Child		No	No	Yes	Yes	No		35	0	MALARIA
011404108	14/04/2014	KHUWI	108	FB	08:18	CS	SC	SC							09:40	15:40	03:51							09:41	15:40	03:54							BM	04:17	04:23	BM	04:23	BM	Child		Yes	Yes	No	No	No		25	250	RTI
011404004	14/04/2014	KHUWI	004	FB	05:04	SC									09:40									08:39									FB	10:03	10:11	FB	10:11	FB	Child		Yes	No	No	No	Yes	VOMMITING	10		MALARIA
011404023	14/04/2014	KHUWI	023	FB	05:07	SC	PK								08:10	08:55								09:27	09:02								FB	10:13	10:16	FB	10:16	FB	Child		Yes	No	No	Yes	No		30	150	MALARIA
011404024	14/04/2014	KHUWI	024	FB	05:08	SC	PK	SC							08:11	08:56	11:11							09:28	09:03	11:15							BM	11:42	11:47	BM	11:48	BM	Child		Yes	Yes	No	No	No		35	0	RTI
161404094	14/04/2014	NTAJA	094	SD	07:29	WSR	JLPS	WL	FM						07:49	08:12	11:22	11:22						07:50	08:54	11:22	11:22						SD	12:08	12:10	SD	12:10	SD	Self		Yes	No	No	No	Yes	VOMITTING	30	0	MALARIA
161404133	14/04/2014	NTAJA	133	SD	08:33	WSR	WL	FM							09:10	09:16	09:16							09:10	09:16	09:20							SD	09:43	09:45	SD	09:45	SD	Child		No	Yes	No	No	No		60	0	COUGH
071404036	14/04/2014	NTAJA	036	MM	06:28	AFM									07:33									07:34									MM	08:43	08:44	MM	08:45	MM	Self		No	No	No	No	Yes	STOMACH/VAGINAL DISC	10	0	SYPHILIS
161404146	14/04/2014	NTAJA	146	SD	08:48	WSR	WL	FM							09:20	09:24	09:26							09:20	09:24	09:28							SD	10:20	10:22	SD	10:23	SD	Child		No	No	No	No	Yes	RASH	60	250	UPPER RESPIRATORY INFECT
071404216	14/04/2014	NTAJA	216	MM	02:01	OPD	WL								02:25	02:32								02:26	02:33								MM	02:37	02:38	MM	02:39	MM	Child		No	Yes	No	No	No		60	0	COUGH
071404152	14/04/2014	NTAJA	152	MM	09:08	CK									09:21									10:22									MM	10:45	10:46	MM	10:47	MM	Self		No	No	No	No	Yes	HTC SERVICES	60	0
161404250	14/04/2014	NTAJA	250	SD	03:35	WL	FM								04:08	16:10								04:08	16:11								SD	04:23	04:25	SD	04:25	SD	Self		No	No	No	Yes	No		15	0	RESPIRATORY TRACK INFECTI
201404123	14/04/2014	KHUWI	123	BM	09:08	CS	SC								09:46	14:49								09:47	15:04								FB	03:36	03:40	FB	03:40	FB	Child		Yes	Yes	Yes	No	No		45		GE
161404051	14/04/2014	NTAJA	051	SD	06:39	JLPS	WL	FM							08:40	10:50	10:53							09:00	10:50	10:53							SD	11:25	11:27	SD	11:27	SD	Child		No	No	Yes	No	Yes	VOMITING	60	200	FEVER
071404086	14/04/2014	NTAJA	086	MM	07:20	WSR	JLPS	WL	FM						07:45	08:20	12:01	12:02						07:45	08:50	12:01	12:04						MM	12:10	12:11	MM	12:12	MM	Self		No	No	No	No	Yes	GENERAL BODY PAIN	180	350	MUSCULAR SKELETAL PAIN
071404241	14/04/2014	NTAJA	241	MM	03:00	JLPS	WM	WL	FM						03:02	03:57	04:14	04:16						03:30	03:57	04:14	04:16						MM	04:24	04:25	MM	04:26	MM	Self		Yes	No	No	No	Yes	HEADACHE/BODY PAINS	3	0	MUSCULAR SKELETAL PAIN
011404072	14/04/2014	KHUWI	072	FB	07:15	SC	SC								07:51	00:47								07:51	09:47								FB	09:46	09:51	FB	09:52	FB	Child		No	No	No	No	Yes	SWELLING NOTES	7		MUPS
071404089	14/04/2014	NTAJA	089	MM	07:23	WSR	WL								07:00	08:06								07:01	08:09								MM	08:17	08:19	MM	08:19	MM	Child		Yes	Yes	No	No	No		30	0	COUGH
071404102	14/04/2014	NTAJA	102	MM	07:41	JLPS	WL	FM							08:40	11:58	12:00							09:32	11:58	12:00							MM	12:07	12:08	MM	12:08	MM	Child		No	Yes	No	No	Yes	VOMITTING	20	0	COLD
161404071	14/04/2014	NTAJA	071	SD	07:03	WSR	JLPS	WL	FM						07:38	08:02	09:50	09:52						07:39	08:24	09:50	09:52						SD	10:10	10:12	SD	10:12	SD	Child		Yes	Yes	No	No	No		60	0	MALARIA
011404003	14/04/2014	KHUWI	003	FB	05:04	SC									07:41									07:46									FB	08:44	08:47	FB	08:48	FB	Child		Yes	Yes	No	No	No		5		RI(RESPIRATORY INFECTIONS
161404052	14/04/2014	NTAJA	052	SD	06:40	JLPS	WL	FM							08:10	10:00	10:45							08:32	10:00	10:45							SD	11:28	11:29	SD	11:30	SD	Child		Yes	Yes	No	No	No		60	200	MALARIA
161404197	14/04/2014	NTAJA	197	SD	12:10	OPD	FM								01:46	01:52								01:47	01:52								SD	01:53	01:54	SD	01:55	SD	Self		No	No	No	No	Yes	RASH	350	0	RASH
011404042	14/04/2014	KHUWI	042	FB	06:49	SC									10:34									10:35									BM	01:02	01:08	BM	01:09	BM	Child		Yes	Yes	No	No	No		35	0	COUGHING
011404092	14/04/2014	KHUWI	092	FB	07:48	CS	SC								08:36	01:30								08:38	01:33								BM	01:43	01:50	BM	01:50	BM	Child		No	No	No	No	Yes	ABSCESS	25	0	SWELLING ON THE SHOLDER
011404060	14/04/2014	KHUWI	060	FB	07:00	EM	SC	PK	SC						08:34	08:41	08:59	10:37						08:35	10:17	09:09	10:39						BM	11:09	11:15	BM	11:15	BM	Child		Yes	No	No	No	Yes	VOMITING	120	0	MALARIA
071404008	14/04/2014	NTAJA	008	MM	06:12	WSR	FM								06:21	06:35								06:22	06:35								MM	08:33	08:34	MM	08:35	MM	Self		Yes	No	No	Yes	Yes	GENERAL/BODY PAIN	60	1	MUSCULA SKELETAL PAIN
161404169	14/04/2014	NTAJA	169	SD	09:31	JLPS	WSR	WL	EM						10:10	12:07	12:20	12:27						10:50	12:07	12:20	12:27						SD	12:55	12:57	SD	12:58	SD	Self		Yes	No	No	No	No		75	0	MALARIA
161404020	14/04/2014	NTAJA	020	SD	06:21	WSR	JLPS	WL	FM						06:33	07:42	09:01	09:06						06:33	08:17	09:02	09:07						SD	09:36	09:38	SD	09:38	SD	Child		Yes	No	Yes	No	No		2	0	COLD
161404175	14/04/2014	NTAJA	175	SD	10:16										10:31									10:32									SD	10:54	10:55	SD	10:56	SD	Self		No	No	No	Yes	No		6	0	UPPER TRACK INFECTION
071404142	14/04/2014	NTAJA	142	MM	08:44	WL	FM								09:22	09:24								09:23	09:24								MM	10:03	10:05	MM	10:08	MM	Child		Yes	Yes	No	No	No		60	300	COUGH
161404227	14/04/2014	NTAJA	227	SD	02:28	OPD	WL								02:37	02:43								02:38	02:43								SD	02:50	02:52	SD	02:53	SD	Self		No	No	No	No	Yes	ASTHMA	15	0	ASTHMA
071404201	14/04/2014	NTAJA	201	MM	01:40	OPD	JLPS	WL	FM						01:48	01:49	02:22	02:31						01:48	02:20	02:22	02:31						MM	02:34	02:35	MM	02:36	MM	Self		No	Yes	No	No	Yes	GENERAL BODY PAINS	60	0	MUSCULAR SKELETAL PAIN
201404131	14/04/2014	KHUWI	131	BM	09:48	CS									10:31									10:31									BM	10:46	10:48	BM	10:48	BM	Child		No	No	No	No	Yes	REGULAR UNDER 5	20	200
071404107	14/04/2014	NTAJA	107	MM	07:46	JLPS	WL	EM							09:44	12:05	12:08							10:18	12:05	12:08							MM	12:17	12:18	MM	12:19	MM	Child		Yes	No	No	No	Yes	BODY PAINS/HEADECHE	45	0	MALARIA
071404212	14/04/2014	NTAJA	212	MM	02:02	JLPS	WL	FM							02:21	02:49	02:50							02:44	02:49	02:50							MM	03:02	03:03	MM	03:04	MM	Child		No	No	No	No	Yes	HEADACHE/BODY PAIN	10	0	MALARIA
071404047	14/04/2014	NTAJA	047	MM	06:32	JLPS	WL	EM							08:22	11:12	11:15							09:03	11:12	11:15							MM	11:37	11:38	MM	11:39	MM	Child		Yes	Yes	No	No	No		40	0	COLD
161404114	14/04/2014	NTAJA	114	SD	07:57	JLPS	WL	EM							09:20	12:12	12:22							09:42	12:12	12:22							SD	12:48	12:50	SD	12:51	SD	Child		Yes	Yes	No	No	No		120	0	MALARIA
071404179	14/04/2014	NTAJA	179	MM	10:20	OPD	WL	FM							10:34	10:33	10:33							10:35	10:33	10:33							MM	10:59	11:00	MM	11:01	MM	Self		No	No	No	No	Yes	BODY PAINS/STOMACHE	80	0	UPPER RESPIRATORY TRACK
201404105	14/04/2014	KHUWI	105	BM	08:08	SC									13:03									13:04									BM	01:51	01:58	BM	01:58	BM	Child		Yes	Yes	No	No	No		40	0	RTI
161404098	14/04/2014	NTAJA	098	SD	07:36	WSR	WL	FM							07:53	08:12	08:44							07:54	08:13	08:45							SD	09:02	09:03	SD	09:04	SD	Self		No	Yes	No	No	No		40	0	UPPER RESP TRACK INFECTIO
011404041	14/04/2014	KHUWI	041	FB	06:49	CS	SC	SC							08:08	10:34	11:46							08:09	10:39	11:48							BM	12:15	12:19	BM	12:19	BM	Child		No	Yes	No	No	No		75	400	RTI
071404128	14/04/2014	NTAJA	128	MM	08:21	WSR	WL								08:55	08:57								08:56	08:58								MM	09:22	09:23	MM	09:24	MM	Child		No	No	No	No	No		120	0	PROMENTIS
161404108	14/04/2014	NTAJA	108	SD	07:46	AFM	JLPS	WL	EM						08:13	09:15	12:11	12:16						08:14	09:52	12:11	12:16						SD	12:39	12:41	SD	12:41	SD	Child		Yes	Yes	No	Yes	No		60	0	FEVER
011404130	14/04/2014	KHUWI	130	FB	09:40	SC									14:47									14:49									BM	03:16	03:22	BM	03:23	BM	Child		Yes	Yes	Yes	No	No		40	0	PNEUMONIA
161404091	14/04/2014	NTAJA	091	SD	07:27	JLPS	WL	FM							09:14	12:02	12:02							09:40	12:02	12:02							SD	12:16	12:18	SD	12:18	SD	Child		Yes	Yes	No	No	Yes	VOMITTING	180	350	MALARIA
161404185	14/04/2014	NTAJA	185	SD	10:45	AFM	JLPS	WL	EM						10:59	11:02	12:28	12:31						11:00	11:42	12:28	12:31						SD	01:03	01:04	SD	01:05	SD	Self		Yes	No	No	Yes	No		1	0	GENERAL BODY PAIN
161404026	14/04/2014	NTAJA	026	SD	06:24	JLPS	WL	EM							08:01	12:23	12:30							08:24	12:25	12:30							SD	12:58	01:00	SD	01:01	SD	Self		No	No	No	Yes	No		60	0	MASCULAR SKELETAL PAINS
071404234	14/04/2014	NTAJA	234	MM	02:46	WM	JLPS	WL	FM						03:35	03:37	04:12	04:14						03:35	03:58	04:12	04:14						MM	04:38	04:39	MM	04:40	MM	Self		Yes	No	No	No	Yes	BODY PAINS	20	0	MUSCULAR SKELETAL PAIN
161404110	14/04/2014	NTAJA	110	SD	07:47	WSR	JLPS	WL	EM						08:07	09:20	11:15	11:17						08:58	09:53	11:15	11:17						SD	11:55	11:56	SD	11:57	SD	Child		Yes	Yes	No	No	No		180	0	MALARIA
161404207	14/04/2014	NTAJA	207	SD	01:49	OPD	JLPS	WL	FM						02:01	02:02	04:01	04:02						02:01	02:32	04:01	04:02						SD	04:08	04:10	SD	04:10	SD	Child		Yes	Yes	No	No	No		180	300	FEVER
071404137	14/04/2014	NTAJA	137	MM	08:37	WL	FM								09:19	09:20								09:20	09:21								MM	10:00	10:01	MM	10:02	MM	Child		No	No	Yes	No	Yes	STOMACHES	60	0	DIARRHEA(GE)
201404121	14/04/2014	KHUWI	121	BM	08:53	SC	PK	SC							14:49	02:52	03:00							15:07	02:55	03:04							BM	03:46	03:53	BM	03:53	BM	Child		No	Yes	No	No	No		45	0	RTI
201404069	14/04/2014	KHUWI	069	BM	07:15	EM	SC								08:56	12:59								08:57	14:11								FB	02:34	02:39	FB	02:40	FB	Child		Yes	Yes	No	No	No		60		MALARIA
161404058	14/04/2014	NTAJA	058	SD	06:48	AFM									07:41									07:42									SD	08:53	08:55	SD	08:55	SD	Self		No	Yes	No	No	No		30	0	MASCULAR SKELETAL PAIN
071404010	14/04/2014	NTAJA	010	MM	06:13	WSR	FM								06:22	06:35								06:23	06:36								MM	09:01	09:02	MM	09:03	MM	Child		Yes	Yes	No	No	Yes	STOMACHES	20	0	COUGH
071404176	14/04/2014	NTAJA	176	MM	01:40	JLPS	WL	FM							01:49	02:24	02:25							02:29	02:24	02:25							MM	02:27	02:28	MM	02:29	MM	Child		Yes	No	No	No	Yes	HEADECHE/STOMACHE	20	0	MALARIA
161404007	14/04/2014	NTAJA	007	SD	06:11	WSR	JLPS	WL	FM						06:20	07:39	08:56	09:01						06:21	08:12	08:57	09:02						SD	09:23	09:25	SD	09:26	SD	Child		Yes	No	No	No	No		90	0	MALARIA
071404076	14/04/2014	NTAJA	076	MM	07:10	JLPS	WL	EM							08:20	12:04	12:06							09:02	12:04	12:06							MM	12:23	12:24	MM	12:25	MM	Child		No	Yes	No	No	Yes	VOMITTING	60	0	COLD
161404237	14/04/2014	NTAJA	237	SD	02:39	FM	WL								02:45	02:48								02:14	02:48								SD	03:03	03:04	SD	03:05	SD	Self		No	No	No	Yes	No		80	0	MASCULAR SKELETAL PAINS
201404133	14/04/2014	KHUWI	133	BM	09:51	SC									14:33									15:09									FB	04:13	04:19	FB	04:20	FB	Child		Yes	No	No	No	No		30		MALARIA
161404239	14/04/2014	NTAJA	239	SD	02:49	JLPS	WL	FM							03:40	09:09	04:12							03:59	09:09	04:12							SD	04:25	04:27	SD	04:27	SD	Self		Yes	No	No	Yes	No		60	0	GENERAL BODY PAIN
071404018	14/04/2014	NTAJA	018	MM	06:17	WSR	JLPS	WL	FM						06:29	07:39	09:04	09:08						06:30	08:10	09:05	09:08						MM	09:39	09:40	MM	09:41	MM	Child		Yes	Yes	No	No	No		60	0	UPPER RESPIRATORY TRACK
071404096	14/04/2014	NTAJA	096	MM	07:35	WL									08:10									08:11									MM	09:04	09:05	MM	09:06	MM	Self		Yes	No	No	No	Yes	BODY PAINS/STOMACHES	30	0	SYPHILIS
071404171	14/04/2014	NTAJA	171	MM	09:41	WSR	WL	FM							09:47	10:09	10:11							09:47	10:09	10:11							MM	10:39	10:40	MM	10:41	MM	Self		No	No	No	No	Yes	ARAL SORES	90	0	ARAL SORES
161404103	14/04/2014	NTAJA	103	SD	07:44	JLPS	WL	FM							08:02	11:59	12:00							08:44	11:59	12:00							SD	12:04	12:06	SD	12:07	SD	Self		Yes	Yes	No	No	No		100	200	MALARIA
161404218	14/04/2014	NTAJA	218	SD	02:12	FM									02:17									02:17									SD	02:22	02:24	SD	02:25	SD	Self		No	Yes	No	Yes	No		180	0	HEADACHE
201404113	14/04/2014	KHUWI	113	BM	08:30	SC									13:31									14:33									FB	03:16	03:21	FB	03:22	FB	Other	YOUNG SISTER	Yes	No	No	Yes	No		30	100	MALARIA
071404109	14/04/2014	NTAJA	109	MM	07:47	WSR	JLPS	WL	FM						07:57	08:48	11:56	11:57						07:57	09:26	11:56	11:57						MM	12:01	12:02	MM	12:03	MM	Other	BROTHER	Yes	No	No	No	Yes	VOMITTING	60	0	MALARIA
161404042	14/04/2014	NTAJA	042	SD	06:30	JLPS	WL	FM							08:59	10:42	10:46							09:25	10:42	10:46							SD	11:11	11:13	SD	11:14	SD	Child		Yes	No	No	No	No		20	0	MALARIA
161404161	14/04/2014	NTAJA	161	SD	09:17	WSR	WL	EM							09:35	12:28	12:35							09:35	12:28	12:35							SD	01:10	01:12	SD	01:12	SD	Self		Yes	No	No	Yes	No		60	0	MASCULAR SKELETAL PAINS
071404215	14/04/2014	NTAJA	215	MM	02:07	JLPS	WL	FM							02:10	04:05	04:06							02:35	04:06	04:07							MM	04:10	04:11	MM	04:14	MM	Self		Yes	No	No	No	Yes	BACKACHE/HEADACHE	10	0	MALARIA
011404038	14/04/2014	KHUWI	038	FB	06:30	AF	PK	SC							10:32	10:40	11:48							11:47	10:45	12:00							BM	01:17	01:23	BM	01:24	BM	Child		Yes	Yes	Yes	No	Yes	VOMITING	10	0	MALARIA
161404075	14/04/2014	NTAJA	075	SD	07:07	JLPS	WL	FM							08:44	10:52	10:54							09:18	10:52	10:54							SD	11:31	11:32	SD	11:33	SD	Self		No	No	No	Yes	No		30	0	GENERAL BODY PAIN
071404025	14/04/2014	NTAJA	025	MM	06:24	JLPS	WSR	WL	FM						07:58	09:22	09:28	09:31						08:30	09:23	09:29	09:31						MM	10:12	10:13	MM	10:14	MM	Child		Yes	No	No	No	Yes	STOMACHE	60	0	MALARIA
071404149	14/04/2014	NTAJA	149	MM	09:02	JLPS	WL	EM							09:08	12:09	12:10							09:49	12:09	12:10							MM	12:26	12:27	MM	12:28	MM	Self		No	No	No	No	Yes	GENERAL BODY PAIN	120	500	MALARIA
161404031	14/04/2014	NTAJA	031	SD	06:26	AFM	FM								07:16	08:35								07:17	08:40								SD	09:15	09:16	SD	09:16	SD	Self		No	No	No	Yes	No		90	0	MASCULAR SKELETAL PAIN
011404044	14/04/2014	KHUWI	044	FB	06:53	EM	SC	SC							09:02	10:38	11:45							09:02	10:42	11:47							BM	12:27	12:31	BM	12:31	BM	Child		No	Yes	No	No	Yes		25	0	ABSCESIS
071404101	14/04/2014	NTAJA	101	MM	07:40	JLPS	WL	EM							08:52	11:13	11:16							09:28	11:13	11:16							MM	12:04	12:05	MM	12:08	MM	Self		Yes	No	No	No	Yes	HEADECHE/BODY PAINS	20	0	MALARIA
011404005	14/04/2014	KHUWI	005	FB	05:05	SC	PK	SC							07:50	08:25	08:52							08:50	08:39	08:53							BM	10:41	10:46	BM	10:46	BM	Child		Yes	Yes	No	No	Yes	VOMITING	5	0	MALARIA
161404011	14/04/2014	NTAJA	011	SD	06:13	WSR	FM								06:23	06:41								06:24	06:42								SD	09:10	09:12	SD	09:12	SD	Self		No	No	No	No	Yes	RASH	30	0	RASH
161404163	14/04/2014	NTAJA	163	SD	09:19	AFM	WL	FM							15:53	09:02	04:09							15:53	09:03	04:09							SD	04:16	04:18	SD	04:18	SD	Child		No	No	No	Yes	No		15	0	MASCULAL SKELETAL PAIN
071404057	14/04/2014	NTAJA	057	MM	06:47	JLPS	MM	FM							08:42	10:56	10:57							09:12	10:56	10:58							MM	11:19	11:20	MM	11:21	MM	Self		No	No	No	No	Yes	GENERAL BODY PAIN	45	0	GENERAL BODY PAINS
071404214	14/04/2014	NTAJA	214	MM	02:06	JLPS	WL	FM							02:10	04:04	04:05							02:37	04:04	04:05							MM	04:12	04:13	MM	04:14	MM	Child		Yes	No	No	No	Yes	HEADACHE	10	0	MALARIA
161404079	14/04/2014	NTAJA	079	SD	07:13	WSR	WL	WSR							07:39	08:05	08:22							07:40	08:05	08:23							SD	08:29	09:31	SD	09:31	SD	Child		No	Yes	No	No	No		75	0	LUNG RESP TRACK INFECTION
071404126	14/04/2014	NTAJA	126	MM	08:18	JLPS	WL	EM							09:12	12:12	12:24							10:52	12:12	12:24							MM	12:44	12:45	MM	12:46	MM	Child		Yes	Yes	No	No	Yes	VOMITTING	120	0	COLD
071404073	14/04/2014	NTAJA	073	MM	07:05	JLPS									08:44									09:28									MM	11:34	11:35	MM	11:36	MM	Child		Yes	No	No	No	Yes	HEADECHE/BODY PAINS	30	0	MALARIA
011404050	14/04/2014	KHUWI	050	FB	06:57	CS	SC	PK							08:35	08:42	09:01							08:35	09:35	09:14							FB	11:01	11:03	FB	11:04	FB	Child		Yes	No	No	No	Yes	VOMITING	30	200	MALARIA
201404115	14/04/2014	KHUWI	115	BM	08:33	SC									10:37									11:41									FB	12:20	12:24	FB	12:25	FB	Child		Yes	No	Yes	No	Yes	VOMMITING	60	150	RAPID FEVER
201404101	14/04/2014	KHUWI	101	BM	08:01	CS	MA								09:45	13:52								09:45	14:36								FB	04:08	04:12	FB	04:13	FB	Child		Yes	No	No	No	Yes	VOMMITING	30	100	MALARIA
201404093	14/04/2014	KHUWI	093	BM	07:49	EM									08:44									08:46									BM	08:47	08:49	BM	08:49	BM	Child		No	No	No	No	Yes	UNDER 5	25	0
201404057	14/04/2014	KHUWI	057	BM	07:00	CS	SC	SC							08:28	08:32	12:03							08:30	08:33	12:05							BM	01:25	01:31	BM	01:31	BM	Child		No	No	No	No	Yes	CONJUCTIVIS	15	0	CONJUCTIVIS
071404155	14/04/2014	NTAJA	155	MM	09:11	JLPS	WSR	WL	EM						09:19	12:03	12:13	12:17						09:54	12:03	12:13	12:17						MM	12:33	12:34	MM	12:35	MM	Self		No	No	No	No	Yes	HEADECHE/BODY PAINS	10	0	GENERAL BODY PAINS
011404066	14/04/2014	KHUWI	066	FB	07:06	SC	PK	SC							08:00	08:28								08:55	08:35	10:48							FB	10:51	10:54	FB	10:55	FB	Child		Yes	Yes	No	No	No		60		ARI
071404070	14/04/2014	NTAJA	070	MM	07:00	WSR	JLPS	WL	FM						07:33	08:20	10:39	10:52						07:33	08:54	10:39	10:52						MM	11:07	11:07	MM	11:08	MM	Child		Yes	Yes	No	No	No		60	0	MALARIA
071404186	14/04/2014	NTAJA	186	MM	11:10	AFM	JLPS	WL	FM						11:24	11:26	11:48	11:51						11:25	11:49	11:48	11:51						MM	11:54	11:55	MM	11:56	MM	Child		Yes	Yes	No	No	No		5	0	MALARIA
201404040	14/04/2014	KHUWI	040	BM	06:50	CS	SC								08:21	10:33								08:21	11:36								FB	12:29	12:32	FB	12:32	FB	Child		Yes	No	No	No	No		30	100	MALARIA
011404054	14/04/2014	KHUWI	054	FB	07:00	EM	SC	SC							08:40	12:56	13:52							08:42	12:58	02:00							FB	14:07	14:13	FB	14:14	FB	Child		Yes	Yes	No	No	No		30	150	RI(RESPIRATORY INFECTIONS
161404200	14/04/2014	NTAJA	200	SD	12:59	OPD	JLPS	WL	FM						01:48	01:52	02:29	02:33						01:49	02:32	02:29	02:33						SD	02:35	02:37	SD	02:37	SD	Self		Yes	No	No	Yes	No		10	0	MASCULAR SKELETAL PAINS
161404093	14/04/2014	NTAJA	093	SD	07:29	WSR	JLPS	WL	FM						07:48	08:02	12:00	12:01						07:48	08:30	12:00	12:01						SD	12:11	12:14	SD	12:14	SD	Child		Yes	No	No	No	Yes	VOMITTING	30	0	MALARIA
201404017	14/04/2014	KHUWI	017	BM	05:05	SC	PR	SC							07:59	08:51	11:04							09:21	08:59	11:04							FB	11:08	11:12	FB	11:12	FB	Child		Yes	No	No	No	No		45		MALARIA
071404153	14/04/2014	NTAJA	153	MM	09:28	AFM	WL	FM							09:54	10:06	10:10							09:55	10:06	10:10							MM	10:36	10:37	MM	10:38	MM	Self		No	No	No	No	Yes	BODY PAIN/HEADECHE	15	0	MUSCULA SKELETAL PAIN
071404181	14/04/2014	NTAJA	181	MM	10:24	JLPS	WL	EM							10:29	12:21	12:28							11:09	12:21	12:28							MM	12:57	12:58	MM	01:02	MM	Child		No	No	No	No	Yes	BODY PAIN/STOMACHE	15	0	MALARIA
161404049	14/04/2014	NTAJA	049	SD	06:33	JLPS	WL	FM							07:52	09:51	09:53							08:24	09:51	09:53							SD	10:12	10:14	SD	10:15	SD	Child		Yes	No	No	No	Yes	VOMITING	60	250	MALARIA
071404144	14/04/2014	NTAJA	144	MM	08:47	AFM	WL	FM							09:29	09:26	09:27							09:30	09:27	09:27							MM	10:09	10:10	MM	10:11	MM	Child		No	Yes	Yes	No	Yes	SORES IN MOUTH	60	300	ORAL THUST
071404191	14/04/2014	NTAJA	191	MM	11:53	FM									02:03									02:03									MM	02:08	02:09	MM	02:10	MM	Self		Yes	No	No	No	Yes	STOMACHE	180	0	MUSCULAR SKELETAL PAIN
161404029	14/04/2014	NTAJA	029	SD	06:25	AFM									07:14									07:15									SD	08:44	08:46	SD	08:47	SD	Self		No	No	No	No	Yes	BLOOD LOSS	40	0	VSP
071404080	14/04/2014	NTAJA	080	MM	07:14	WSR	JLPS	WL	FM						07:41	07:58	10:57	10:58						07:41	08:42	10:57	10:58						MM	11:19	11:20	MM	11:21	MM	Child		Yes	Yes	No	No	Yes	HEADECHE	120	300	MALARIA
071404226	14/04/2014	NTAJA	226	MM	02:28	JLPS	OPD	FM							02:32	03:48	03:49							02:53	03:48	03:49							MM	03:51	03:52	MM	03:53	MM	Self		No	No	No	No	Yes	GENERAL BODY PAINS	4	0	MALARIA
071404135	14/04/2014	NTAJA	135	MM	01:13	FM									01:57									01:57									MM	02:00	02:01	MM	02:02	MM	Self		No	Yes	No	No	Yes	BODY PAINS	240	0	FEVER
071404017	14/04/2014	NTAJA	017	MM	06:17	WSR	JLPS	WSR	WL	FM					06:28	07:40	09:00	09:03	09:08					06:29	08:02	09:00	09:04	09:08					MM	09:42	09:43	MM	09:44	MM	Child		Yes	Yes	No	No	No		40	0	COUGH
161404238	14/04/2014	NTAJA	238	SD	02:48	WM	SL	FM							03:37	03:47	03:48							03:37	03:47	03:48							SD	03:50	03:52	SD	03:52	SD	Self		No	No	Yes	No	No		15	0	GE
161404090	14/04/2014	NTAJA	090	SD	07:54	AFM	WL	FM							08:44	08:37	08:53							08:45	08:37	08:54							SD	09:54	09:55	SD	09:56	SD	Self		No	No	No	No	Yes	RASH	60	300	PHRITIS
071404015	14/04/2014	NTAJA	015	MM	06:15	WSR	FM								06:26	06:47								06:27	06:47								MM	08:40	08:41	MM	08:42	MM	Self		Yes	Yes	No	No	Yes	BODY PAIN	50	0	UPPER RESPIRATORY TRACK
161404180	14/04/2014	NTAJA	180	SD	01:21	JLPS	WL	FM							01:50	02:24	02:27							02:30	02:24	02:27							SD	02:28	02:30	SD	02:31	SD	Child		Yes	No	No	No	Yes	VOMITTING	60	0	MALARIA
071404184	14/04/2014	NTAJA	184	MM	10:38	OPD									10:53									10:54									MM	11:12	11:13	MM	11:14	MM	Self		Yes	No	No	No	Yes	BODY PAINS	90	30	HAEMORRACIDS
161404244	14/04/2014	NTAJA	244	SD	03:05	WL	JLPS	WL	FM						04:01	04:12	04:16	04:18						04:01	04:32	04:16	04:18						SD	04:31	04:32	SD	04:33	SD	Self		Yes	No	No	No	Yes	RASH	20	0	GENERAL BODY PAIN
011404034	14/04/2014	KHUWI	034	FB	06:20	FB	EM	PK	SC	SC					09:18	09:18	09:54		11:35					02:00	09:49	09:59		11:40					FB	11:37	11:43	FB	11:44	FB	Child		No	Yes	No	Yes	No		11		SEPSIS
201404045	14/04/2014	KHUWI	045	BM	06:54	EM									08:41									08:44									BM	09:22	09:25	BM	09:25	BM	Child		No	No	No	No	Yes	UNDER 5 CLINIC	60	0
071404187	14/04/2014	NTAJA	187	MM	11:22	OPD	JLPS	OPD	WL	FM					13:43	01:45	14:26	02:34	14:38					13:44	02:08	14:27	02:34	14:38					MM	02:51	02:52	MM	02:56	MM	Child		Yes	No	No	No	Yes	HEADACHE	120	0	MALARIA
011404025	14/04/2014	KHUWI	025	FB	05:10	SC									11:25									11:30									FB	11:33	11:35	FB	11:36	FB	Child		Yes	No	No	Yes	No		30		MALARIA
201404117	14/04/2014	KHUWI	117	BM	08:38	SC									11:57									12:09									FB	12:43	12:52	FB	12:53	FB	Child		Yes	No	No	Yes	No		30	100	ANALGESTIC
071404188	14/04/2014	NTAJA	188	MM	11:22	OPD	JLPS	OPD	WL	FM					01:43	01:44	02:27	02:33	02:38					01:43	02:06	02:27	02:33	02:38					MM	02:54	02:55	MM	02:56	MM	Child		Yes	No	No	No	Yes	STOMACHE/VOMITTING	120	0	MALARIA
011404074	14/04/2014	KHUWI	074	FB	07:21		EM	SC							08:06	10:30	09:58							08:07	10:35	09:57							FB	10:42	10:47	FB	10:47	FB	Child		No	No	Yes	No	Yes	VOMMITING	30		DIARRHEA
161404145	14/04/2014	NTAJA	145	SD	08:48	WSR	WL	FM							09:21	09:22	09:29							09:22	09:22	09:29							SD	10:00	10:02	SD	10:03	SD	Self		No	Yes	No	No	Yes	RASH	90	0	UPPER RESPIRATORY INFECT
161404095	14/04/2014	NTAJA	095	SD	07:50	JLPS	WL	EM							08:12	12:12	12:16							09:49	12:12	12:16							SD	12:42	12:44	SD	12:44	SD	Self		No	No	No	Yes	No		120	0	GENERAL BODY PAIN
011404116	14/04/2014	KHUWI	116	FB	08:38	EM									09:29									09:30									BM	09:40	09:43	BM	09:44	BM	Child		No	No	No	No	Yes	REGULAR UNDER 5	90	500
161404199	14/04/2014	NTAJA	199	SD	12:38	JLPS	WL	FM							02:40	02:51	02:54							03:02	02:51	02:54							SD	03:06	03:08	SD	03:08	SD	Child		Yes	No	No	No	No		90	600	FEVER
161404209	14/04/2014	NTAJA	209	SD	01:55	JLPS	AI	FM							02:01	02:40	02:41							02:31	02:41	02:41							SD	02:47	02:48	SD	02:49	SL	Child		Yes	No	No	No	No		60	0	MALARIA
011404064	14/04/2014	KHUWI	064	FB	07:04	CS	AF								08:31	11:58								08:32	13:56								FB	02:16	02:18	FB	02:19	FB	Child		Yes	No	No	No	No		60	600	MALARIA
071404035	14/04/2014	NTAJA	035	MM	06:28	JLPS	WL								07:56	09:57								08:30	09:57								MM	10:24	10:25	MM	10:26	MM	Self		No	Yes	No	No	Yes	GENERAL BODY PAINS	40	0	UPPER RESPIRATORY TRACK
161404192	14/04/2014	NTAJA	192	SD	11:55	AFM	FM								01:56	01:55								01:57	01:55								SD	01:57	01:59	SD	01:59	SD	Child		Yes	Yes	No	No	Yes	RASH	15	0	BILHAZIA
071404053	14/04/2014	NTAJA	053	MM	06:41	JLPS	WL	FM							08:44	10:50	10:56							09:09	10:50	10:56							MM	11:31	11:32	MM	11:32	MM	Child		Yes	Yes	No	No	No		15	0	COLD
071404105	14/04/2014	NTAJA	105	MM	07:45	JLPS	WL								08:09	11:55								08:40	11:55								MM	11:57	11:58	MM	11:59	MM	Self		Yes	Yes	No	No	Yes	BODY PAINS	40	0	MUSCULA SKELETAL PAIN
161404198	14/04/2014	NTAJA	198	SD	12:21	WL									01:55									02:00									SD	02:02	02:04	SD	02:05	SD	Self		No	Yes	No	Yes	No		8	0	COUGH
201404015	14/04/2014	KHUWI	015	BM	05:00	SC	EM								07:50	07:43								07:37	07:48								BM	09:59	10:06	BM	10:07	BM	Child		No	No	No	No	Yes	ABSCESS	18	0	ABSCESS
011404046	14/04/2014	KHUWI	046	FB	06:54	SC	SC								10:43	10:44								11:41	10:52								BM	01:09	01:16	BM	01:16	BM	Child		Yes	No	Yes	No	No		10	150	MALARIA
161404023	14/04/2014	NTAJA	023	SD	06:23	JLPS	WL	FM							07:59	09:52	09:53							08:30	09:52	09:53							SD	10:30	10:32	SD	10:32	SD	Child		No	Yes	No	No	Yes	EYES	30	0	FEVER
071404157	14/04/2014	NTAJA	157	MM	09:13	AFM	JLPS	WL	EM						09:39	10:50	12:22	12:30						09:40	11:40	12:22	12:30						MM	12:54	12:55	MM	12:56	MM	Self		Yes	No	No	No	Yes	HEADECHE/BODY PAINS	60		MUSCULAR SKELETAL PAIN
071404203	14/04/2014	NTAJA	203	MM	01:46	JLPS	WL	FM							01:48	02:28	14:28							02:10	02:28	14:28							MM	02:30	02:31	MM	02:32	MM	Child		Yes	No	No	No	Yes	VOMITTING	60	0	MALARIA
161404120	14/04/2014	NTAJA	120	SD	08:08	JLPS	WSR	WL	FN						08:09	09:36	10:02	10:06						08:40	09:36	10:02	10:06						SD	10:41	10:42	SD	10:43	SD	Self		No	No	No	Yes	No		60	0	GENERAL BODY PAIN
071404003	14/04/2014	NTAJA	003	MM	06:10	WSR	JLPS	WSR	WL	FM					06:14	07:30	08:42	08:45	08:54					06:15	07:55	08:43	08:46						MM	09:19	09:20	MM	09:21	MM	Other	SISTER	Yes	No	No	No	Yes	HEADECHE	60	0	MALARIA
201404043	14/04/2014	KHUWI	043	BM	06:51	SC	PR	SC							10:37	10:38	11:45							11:39	10:40	11:46							BM	12:55	01:01	BM	01:01	BM	Child		Yes	No	Yes	No	No		45	0	MALARIA
161404099	14/04/2014	NTAJA	099	SD	07:38	AFM	JLPS	WL	FM						08:03	08:20	11:51	11:54						08:03	08:52	11:51	11:54						SD	11:58	12:00	SD	12:00	SD	Self		No	Yes	No	Yes	Yes	ASTHMA	180	0	GENERAL BODY PAINS
071404248	14/04/2014	NTAJA	248	MM	03:22	JLPS	WL	FM							03:25	04:14	04:12							03:49	04:14	04:17							MM	04:34	04:34	MM	04:36	MM	Self		Yes	No	No	No	Yes	BODY PAINS/HEADACHE	3	0	MALARIA
201404109	14/04/2014	KHUWI	109	BM	08:19	CS	SC								09:41	13:27								09:42	13:27								FB	03:30	03:35	FB	03:36	FB	Child		No	No	No	No	Yes	SORES(BODY SORES)	30	100	IMPELIGO
201404135	14/04/2014	KHUWI	135	BM	10:00	SC	PK	SC							13:13	02:28	02:37							14:37	02:33	02:39							BM	02:40	02:46	BM	02:47	BM	Child		Yes	Yes	No	No	No		10	150	MALARIA
071404151	14/04/2014	NTAJA	151	MM	09:07	WSR	JLPS	WL	EM						09:25	09:40	12:16	12:20						09:25	10:25	12:16	12:20						MM	12:40	12:41	MM	12:42	MM	Self		No	No	No	No	Yes	GENAL BODY PAINS	120	0	MUSCULA SKELETAL PAINS
161404043	14/04/2014	NTAJA	043	SD	06:31	AFM									07:21									07:22									SD	09:32	09:34	SD	09:34	SD	Child		No	No	Yes	No	Yes	EYE	120	0	DYSPESIA
011404114	14/04/2014	KHUWI	114	FB	08:31	SC									14:32									03:05									FB	03:06	03:08	FB	03:08	FB	Child		No	Yes	No	Yes	No		15		ARI
201404059	14/04/2014	KHUWI	059	BM	07:00	CS	AF								08:23	11:36								08:24	13:32								FB	02:26	02:32	FB	02:33	FB	Child		Yes	Yes	No	No	No		40	300	MALARIA
161404012	14/04/2014	NTAJA	012	SD	06:14	WSR	JLPS	WL	FM						07:36	07:38	09:29	09:30						07:37	08:14	09:29	09:30						SD	09:50	09:52	SD	09:53	SD	Child		Yes	Yes	Yes	No	No		20	0	FEVER
011404104	14/04/2014	KHUWI	104	FB	08:08	SC		SC							14:26									14:27		02:31							FB	03:00	03:04	FB	03:05	FB	Child		No	Yes	No	No	No		30	200	ARI
161404081	14/04/2014	NTAJA	081	SD	07:15	AFM	WL	FM							07:53	08:05	08:48							07:54	08:06	08:49							SD	08:58	09:00	SD	09:00	SD	Self		No	No	No	No	Yes	BLOOD LOSS	120	0	ADV TO LIWONDE HOSP
201404083	14/04/2014	KHUWI	083	BM	07:34	CS									08:05									08:07									FB	08:09	08:12	FB	08:12	FB	Child		No	No	No	No	Yes	REGULAR UNDER 5	30
071404004	14/04/2014	NTAJA	004	MM	06:10	WSR	JLPS	WSR	WL	FM					06:15	07:00	08:01	08:55	09:04					06:15	07:35	08:01	08:55	09:04					MM	09:27	09:28	MM	09:29	MM	Child		Yes	Yes	No	No	No		60	0	COUGH
201404103	14/04/2014	KHUWI	103	BM	08:08	EM	SC								09:21	13:08								09:24	13:09								BM	01:59	02:08	BM	02:08	BM	Child		Yes	Yes	Yes	No	No		125	700	RTI
071404087	14/04/2014	NTAJA	087	MM	07:21	WSR	JLPS	WL	FM						07:45	07:50	09:55	09:57						07:47	08:24	09:55	09:57						MM	10:29	10:30	MM	10:31	MM	Self		No	No	No	No	Yes	ORAL THROAT/BODY PAI	90	0	MUSCULA SKELETAL PAIN
161404030	14/04/2014	NTAJA	030	SD	06:25	JLPS	WSR	WL	FM						08:10	09:37	10:00	10:03						08:41	09:37	10:00	10:03						SD	10:44	10:47	SD	10:48	SD	Self		Yes	Yes	No	Yes	No		40	150	GENERAL BODY PAINS
201404013	14/04/2014	KHUWI	013	BM	05:00	SC	PK	SC							07:49	08:39	10:50							08:59	08:41	10:55							FB	10:55	11:00	FB	11:01	FB	Child		Yes	No	No	No	No		15		MALARIA
161404028	14/04/2014	NTAJA	028	SD	06:25	JLPS	WL	FM							07:50	09:48	09:52							08:30	09:48	09:53							SD	10:17	10:18	SD	10:19	SD	Self		Yes	Yes	No	Yes	No		60	0	GENERAL BODY PAIN
011404100	14/04/2014	KHUWI	100	FB	07:57	EM									08:54									08:55									FB	08:55	08:58	FB	08:57	FB	Child		No	No	No	No	Yes	REGULAR ULS	45
161404143	14/04/2014	NTAJA	143	SD	08:44	WSR	JLPS	EM							09:12	09:20	11:20							09:17	09:45	11:20							SD	11:52	11:54	SD	11:54	SD	Self		No	No	No	Yes	No		120	0	GENERAL BODY PAIN
161404134	14/04/2014	NTAJA	134	SD	08:35	WSR	WL	FM							09:10	09:23	09:28							09:11	09:23	09:28							SD	10:25	10:27	SD	10:28	SD	Self		No	No	No	Yes	No		120	0	UPPER RESPIRATORY INFECT
201404020	14/04/2014	KHUWI	020	BM	05:05	SC	PK								08:12	08:57								09:32	09:04								FB	10:28	10:31	FB	10:31	FB	Child		Yes	No	No	No	No		20		COUGHING
161404033	14/04/2014	NTAJA	033	SD	06:26	JLPS	WL	FM							07:12	08:51	09:00							07:35	08:52	09:01							SD	09:20	09:22	SD	09:22	SD	Child		Yes	No	No	No	No		60	0	FEVER
201404085	14/04/2014	KHUWI	085	BM	07:38	SC									10:31									11:33									FB	12:04	12:08	FB	12:08	FB	Other	GLANDSON	No	No	No	Yes	No		20		SEPSIS
011404002	14/04/2014	KHUWI	002	FB	05:01	MA	PK	SC							07:40	07:59	10:22							08:37	08:20	10:24							BM	10:27	10:34	BM	10:34	BM	Child		Yes	No	No	No	No		40	150	MALARIA
161404055	14/04/2014	NTAJA	055	SD	06:46	AFM	FM								07:38	08:35								07:39	08:39								SD	08:41	08:43	SD	08:43	SD	Self		No	No	No	Yes	No		15	0	MASCULAR SKELETAL PAIN
010404090	14/04/2014	KHUWI	090	FB	07:45	SC									13:32									14:34									BM	02:52	03:00	BM	03:00	BM	Child		Yes	No	No	No	No		15	300	SEPSIS
161404014	14/04/2014	NTAJA	014	SD	06:15	WSR	JLPS	WL	FM						06:26	07:42	08:59	09:05						06:26	08:14	09:00	09:07						SD	09:26	09:28	SD	09:29	SD	Child		No	No	No	Yes	No		30	0	MALARIA
201404073	14/04/2014	KHUWI	073	BM	07:21	SC	EM								08:06	10:30								08:07	10:36								FB	10:37	10:40	FB	10:41	FB	Child		Yes	No	No	No	No		30		ARI
161404150	14/04/2014	NTAJA	150	SD	09:04	WL	FM								09:48	09:48								09:48	09:48								SD	10:04	10:06	SD	10:06	SD	Self		No	Yes	No	No	No		35	0	UPPER RESPIRATORY INFECT
201404053	14/04/2014	KHUWI	053	BM	07:00	SC									11:49									12:05									FB	14:00	14:05	FB	14:06	FB	Child		No	No	No	Yes	No		30	150	MALARIA
161404060	14/04/2014	NTAJA	060	SD	06:50	WSR	JLPS	WL	FM						07:32	07:50	10:34	10:34						07:33	08:31	10:34	10:34						SD	11:01	11:02	SD	11:03	SD	Child		Yes	No	No	No	No		120	0	MALARIA
161404136	14/04/2014	NTAJA	136	SD	08:36	WL	FM								09:18	09:18								09:18	09:19								SD	09:46	09:48	SD	09:48	SD	Child		No	Yes	Yes	No	No		60	0	GE
011404106	14/04/2014	KHUWI	106	FB	08:12	EM	SC								09:06	13:04								09:08	13:06								FB	13:32	13:40	FB	13:41	FB	Child		No	Yes	No	No	No		60		RI
011404124	14/04/2014	KHUWI	124	FB	09:22	SC									14:50									14:50									FB	03:44	03:48	FB	03:48	FB	Child		No	No	No	No	Yes	RED EYE	40	200	CONJUCTIVITIS
201404039	14/04/2014	KHUWI	039	BM	06:30	CS	SC	PK							08:16	10:32	10:34							08:20	11:34	10:36							BM	12:43	12:48	BM	12:48	BM	Child		Yes	No	No	No	Yes	VOMITING	120	800	MALARIA
071404233	14/04/2014	NTAJA	233	MM	02:30	JLPS	OPD	WL	FM						02:36	03:40	03:59	04:01						02:59	03:40	03:59	04:01						MM	04:04	04:05	MM	04:06	MM	Self		No	No	No	No	Yes	BODY PAINS/HEADACHE	30	0	MUSCULAR SKELETAL PAIN
161404221	14/04/2014	NTAJA	221	SD	02:17	AFM	WL	FM							02:34	02:33	02:35							02:35	02:34	02:35							SD	02:38	02:40	SD	02:41	SD	Child		No	Yes	No	No	No		20	0	RESPIRATORY TRACK INFECTI
071404124	14/04/2014	NTAJA	124	MM	08:14	WSR	WL	FM							08:58	09:02	09:07							08:58	09:03	09:07							MM	09:36	09:37	MM	09:38	MM	Child		No	No	No	No	Yes	SORES	10	0	SORES
011404110	14/04/2014	KHUWI	110	FB	08:27	CS	SC								09:43	13:25								09:43	14:31								FB	03:57	04:00	FB	04:01	FB	Child		Yes	No	No	No	No		5		MALARIA
161404147	14/04/2014	NTAJA	147	SD	08:50	JLPS	WSR	WL	EM						09:18	12:02	12:11	12:14						09:42	12:02	12:11	12:14						SD	12:34	12:36	SD	12:36	SD	Self		Yes	No	No	Yes	No		25	300	GENERAL BODY PAIN
071404242	14/04/2014	NTAJA	242	MM	03:00	SL									03:55									03:55									MM	03:57	03:58	MM	04:00	MM	Self		No	No	No	No	Yes	BODY PAINS/ITCHING	15	0	MUSCULAR SKELETAL PAIN
161404190	14/04/2014	NTAJA	190	SD	11:47	PC	JLPS	WL	FM						01:57	01:59	02:52	02:56						01:58	02:30	02:52	02:56						SD	03:09	03:12	SD	03:12	SD	Child		Yes	Yes	No	No	No		30	0	FEVER
071404167	14/04/2014	NTAJA	167	MM	09:25	WSR	WL	FM							09:38	10:04	10:08							09:38	10:04	10:08							MM	10:42	10:43	MM	10:44	MM	Child		Yes	Yes	No	No	No		5	0	UPPER RESPIRATORY INFECT
071404229	14/04/2014	NTAJA	229	MM	02:28	JLPS	OPD	WL							02:30	03:43	04:04							02:59	03:43	04:14							MM	04:18	04:19	MM	04:20	MM	Child		Yes	Yes	No	No	No		3	0	MALARIA
011404006	14/04/2014	KHUWI	006	FB	05:06	SC	PK	SC							08:09	08:53	11:09							09:25	09:00	11:11							FB	11:16	11:19	FB	11:20	FB	Child		Yes	No	No	No	No		30		ARI(ACUTE RESPIRATORY INF
201404067	14/04/2014	KHUWI	067	BM	07:07	CS	AF	PK							08:14	11:46	11:48							08:14	12:01	11:55							BM	01:32	01:37	BM	01:38	BM	Child		No	Yes	Yes	No	No		20	0	ANALGESIC
011404126	14/04/2014	KHUWI	126	FB	09:40	SC	CS								09:45	09:59								09:50	10:05								BM	11:22	11:27	BM	11:27	BM	Child		No	No	Yes	No	No		25	0	ABDO PAIN
071404131	14/04/2014	NTAJA	131	MM	08:28	AFM									09:19									09:19									MM	09:51	09:52	MM	09:53	MM	Child		No	Yes	No	No	No		7	0	UPPER RESPIRATORY INFECT
071404097	14/04/2014	NTAJA	097	MM	07:36	JLPS	WL	EM							09:20	11:14	11:19							09:45	11:14	11:19							MM	11:43	11:44	MM	11:46	MM	Self		Yes	No	No	No	Yes	BODY PAIN/HEADECHE	60	0	MALARIA
011404056	14/04/2014	KHUWI	056	FB	07:00	SC	PK	SC							07:49	08:50	11:01							09:16	08:58	11:06							FB	11:12	11:14	FB	11:14	FB	Child		Yes	Yes	No	No	No		8		MALARIA
071404235	14/04/2014	NTAJA	235	MM	02:35	WL	FM								02:50	02:51								02:50	02:51								MM	03:07	03:08	MM	03:09	MM	Self		No	No	No	No	Yes	PAIN IN ANKLE AREA	30	0	SPRAIN
201404081	14/04/2014	KHUWI	081	BM	07:33	EM	SC								08:35	15:11								08:38	15:14								BM	04:00	04:07	BM	04:08	BM	Child		No	Yes	No	No	No		45	300	ARI
011404010	14/04/2014	KHUWI	010	FB	05:06		PR								08:08	08:52								09:26	08:59								BM	11:27	11:33	BM	11:33	BM	Child		Yes	No	No	No	Yes	VOMITING	20	0	ANALGESIA
071404160	14/04/2014	NTAJA	160	MM	09:16	JLPS	WL	EM							10:58	12:20	12:26							11:25	12:20	12:26							MM	12:51	12:52	MM	12:53	MM	Self		No	No	No	No	Yes	BODY PAINS/HEADECHE	120	0	MALARIA
071404063	14/04/2014	NTAJA	063	MM	06:52	AFM	WL	FM							07:44	08:01	08:49							07:45	08:01	08:49							MM	09:16	09:17	MM	09:18	MM	Self		No	No	No	No	Yes	STOMACHES	120	600	MUSCULA SKELETAL PAIN
161404064	14/04/2014	NTAJA	064	SD	06:53	WSR	JLPS	WL	FM						07:33	08:34	10:51	10:54						07:34	09:02	10:51	10:54						SD	11:21	11:22	SD	11:23	SD	Self		No	Yes	No	No	No		80	0	UPPER RESP TRACK INFECTIO
161404204	14/04/2014	NTAJA	204	SD	01:47	FM									02:00									02:00									SD	02:10	02:12	SD	02:12	SD	Self		No	No	No	Yes	No		20	0	MASCULAR SKELETAL PAINS
071404034	14/04/2014	NTAJA	034	MM	06:27	JLPS	WL	FM							07:54	09:56	09:58							08:26	09:56	09:58							MM	10:21	10:22	MM	10:23	MM	Self		Yes	No	No	No	Yes	BODY PAIN	120	0	MASCULA SKELETAL PAIN
071404245	14/04/2014	NTAJA	245	MM	03:05	JLPS	WL	FM							03:07	04:13	04:15							03:44	04:13	04:15							MM	04:21	04:22	MM	04:23	MM	Self		No	No	No	No	Yes	HEADACHE	7	0	MALARIA
071404205	14/04/2014	NTAJA	205	MM	01:47	OPD	JLPS	OPD	WL	FM					01:52	01:59	02:23	02:29	02:34					01:53	02:28	02:24	02:29	02:34					MM	02:44	02:46	MM	02:47	MM	Self		Yes	No	No	No	Yes	BODY PAINS/HEADACHE	60	0	MALARIA
161404078	14/04/2014	NTAJA	078	SD	07:13	AFM	WL								07:49	08:02								07:50	08:02								SD	08:55	08:57	SD	08:57	SD	Self		No	No	No	Yes	No		30	0	MASCULAR SKELETAL PAIN
161404082	14/04/2014	NTAJA	082	SD	07:18	WSR	WL	FM							07:42	10:54	10:55							07:43	10:54	10:55							SD	11:38	11:39	SD	11:40	SD	Self		No	No	No	Yes	No		30	0	MALARIA
071404138	14/04/2014	NTAJA	138	MM	01:36	WSR	JLPS	WL	FM						01:49	02:54	02:28	02:31						01:50	02:34	02:28	02:32						MM	02:40	02:42	MM	02:43	MM	Self		No	No	No	No	Yes	GENERAL BODY PAINS	5	0	MUSCULA SKELETAL PAIN
201404051	14/04/2014	KHUWI	051	BM	06:58	SC	PK	SC							08:27	08:57	11:20							09:31	09:08	11:24							BM	11:53	11:58	BM	11:58	BM	Child		Yes	Yes	Yes	No	No		10	100	MALARIA
161404106	14/04/2014	NTAJA	106	SD	07:46	WSR	JLPS	WSR	WL	FM					07:55	07:59	09:36	10:03	10:05					07:55	08:31	09:38	10:03	10:05					SD	10:37	10:39	SD	10:39	SD	Child		Yes	No	No	Yes	Yes	VOMITTING	60	0	MALARIA
161404112	14/04/2014	NTAJA	112	SD	07:51	WSR	JLPS	WL	EM						08:28	09:32	12:02	12:13							09:59	12:02	12:13						SD	12:31	12:32	SD	12:33	SD	Self		Yes	No	No	No	No		60	0	MALARIA
161404251	14/04/2014	NTAJA	251	SD	03:58	JLPS	OPD	WL	FM						03:59	16:00	04:16	04:18						04:30	16:00	04:16	04:18						SD	04:34	04:36	SD	04:36	SD	Self		Yes	No	No	No	No		5	0	MALARIA
161404159	14/04/2014	NTAJA	159	SD	09:16	AFM	WL	JLPS	WL	FM					09:41	09:56	09:57	11:57	11:58					09:42		10:40	11:57	11:58					SD	12:01	12:02	SD	12:03	SD	Self		Yes	No	No	Yes	No		30	0	MALARIA
071404182	14/04/2014	NTAJA	182	MM	10:25	WL	FM								12:29	12:36								12:29	12:36								MM	12:59	01:01	MM	01:02	MM	Child		No	No	No	No	Yes	HEADACHE/STOMACHE	15	0	MALARIA
071404130	14/04/2014	NTAJA	130	MM	08:28	WSR	JLPS	WSR	WL	EM					09:09	09:12	12:06	12:18	12:25					09:09	10:14	12:06	12:18	12:25					MM	12:48	12:49	MM	12:50	MM	Child		Yes	No	Yes	No	Yes	VOMITTING/URINATEBLO	60	0	MALARIA
201404099	14/04/2014	KHUWI	099	BM	07:55	SC									14:42									14:44									BM	03:09	03:15	BM	03:15	BM	Child		No	No	No	No	Yes	CONJUCTIVITIS	30	0	CONJUCTIVITIS
011404080	14/04/2014	KHUWI	080	FB	07:32	AF	SC								09:34	10:18								10:17	10:20								BM	10:35	10:41	BM	10:41	BM	Child		Yes	No	No	No	Yes	VOMITING	20	0	ABDOMINAL PAIN
071404164	14/04/2014	NTAJA	164	MM	09:20	KC	WSR	JLPS	WL						09:30	09:38	09:50	11:09						09:45	09:45	10:21	11:09						MM	11:28	11:29	MM	11:30	MM	Self		No	No	No	No	Yes	GENAL BODY PAINS	30	150	UPPER RESPIRATORY INFECT
201404129	14/04/2014	KHUWI	129	BM	09:40	CS									11:00									11:01									BM	11:33	11:35	BM	11:36	BM	Child		No	No	No	No	Yes	REGULAR UNDER 5	30	0
201404055	14/04/2014	KHUWI	055	BM	07:00	SC	PR								08:41	08:59								09:34	09:11								FB	11:30	11:33	FB	11:33	FB	Child		Yes	No	No	Yes	No		30	100	MALARIA
071404140	14/04/2014	NTAJA	140	MM	08:39	JLPS	WSR	WL	EM						09:12	12:54	12:14	12:19						09:43	12:54	12:14	12:19						MM	12:36	12:37	MM	12:38	MM	Child		Yes	Yes	No	No	Yes	VOMITTING	10	0	UPPER RESPIRATORY INFECT
201404030	14/04/2014	KHUWI	030	BM	06:20	EM	SC	PK	SC						09:21	09:43	09:54	11:39						09:23	10:23	10:00	11:41						BM	12:20	12:26	BM	12:26	BM	Child		Yes	No	Yes	No	No		18	100	MALARIA
071404211	14/04/2014	NTAJA	211	MM	09:32	OPD	WL	EM							09:45	12:22	12:34							09:46	12:22	12:34							MM	01:04	01:05	MM	01:06	MM	Self		No	No	No	No	Yes	HEADACHE/EYE PAIN	60	0	MALARIA
161404232	14/04/2014	NTAJA	232	SD	02:29	JLPS	SC	FM							02:32	03:51	03:58							03:08	03:57	03:58							SD	04:01	04:02	SD	04:03	SD	Self		Yes	No	No	No	No		15	0	GENERAL BODY PAIN
071404127	14/04/2014	NTAJA	127	MM	08:19	AFM	WL	FM							09:15	09:15	09:15							09:16	09:15	09:15							MM	09:57	09:58	MM	09:59	MM	Child		No	Yes	No	No	Yes	PAINFUL EYES	7	0	CONJUCTIVITIS
161404021	14/04/2014	NTAJA	021	SD	06:22	WSR	JLPS	WL	FM						06:32	07:34	09:19	09:20						06:32	07:59	09:19	09:24						SD	09:33	09:35	SD	09:35	SD	Child		Yes	Yes	Yes	No	No		2	0	FEVER
071404115	14/04/2014	NTAJA	115	MM	07:59	AFM	WL	FM							09:13	09:06	09:11							09:14	09:07	09:11							MM	09:54	09:55	MM	09:56	MM	Child		Yes	Yes	No	No	Yes	SORES	120	200	PLURITIS
201404027	14/04/2014	KHUWI	027	BM	05:00	SC	PK	SK							07:44	08:30	10:42							08:52	08:42	10:44							BM	10:48	10:54	BM	10:55	BM	Child		Yes	Yes	Yes	No	No		30	0	MALARIA
071404196	14/04/2014	NTAJA	196	MM	12:19	FM									01:33									01:54									MM	02:04	02:06	MM	02:07	MM	Self		No	Yes	No	No	Yes	LASHES	180	0	PLUITIS
161404022	14/04/2014	NTAJA	022	SD	06:22	WSR	JLPS	WL	FM						06:31	07:50	09:00	09:05						06:32	08:20	09:01	09:06						SD	09:39	09:40	SD	09:41	SD	Self		Yes	No	Yes	Yes	No		2	0	GENERAL BODY PAIN
161404174	14/04/2014	NTAJA	174	SD	10:14	JLPS	WL	EM							10:20	12:04	12:06							10:42	12:04	12:06							SD	12:19	12:21	SD	12:22	SD	Self		Yes	No	No	Yes	No		15	0	MALARIA
161404173	14/04/2014	NTAJA	173	SD	09:59	WL	EM								12:28	12:32								12:28	12:32								SD	01:06	01:08	SD	01:09	SD	Child		Yes	Yes	No	No	No		120	0	FEVER
071404172	14/04/2014	NTAJA	172	MM	09:48	WL	FM								10:12	10:13								10:12	10:13								MM	10:48	10:50	MM	10:51	MM	Self		No	No	No	No	Yes	WOUND	40	0	WOUND
011404084	14/04/2014	KHUWI	084	FB	07:36	EM	SC								09:50	14:16								09:51	14:16								FB	02:50	02:58	FB	02:51	FB	Child		Yes	No	No	No	No		30		ARI
011404036	14/04/2014	KHUWI	036	FB	06:25	CS	SC	PK							08:15	10:31	10:32							08:16	11:34	10:34							BM	12:36	12:42	BM	12:42	BM	Child		Yes	Yes	No	No	No		140	800	RTI
161404162	14/04/2014	NTAJA	162	SD	09:17	JLPS	WL	FM							09:18	10:37	10:50							09:40	10:37	10:50							SD	11:04	11:06	SD	11:07	SD	Child		Yes	No	No	No	No		60	0	MALARIA
161404122	14/04/2014	NTAJA	122	SD	08:13	WSR	JLPS	WL	EM						08:57	09:12	12:07	12:09						08:58	09:32	12:07	12:09						SD	12:24	12:26	SD	12:27	SD	Self		Yes	No	No	Yes	No		15	0	MALARIA
161404170	14/04/2014	NTAJA	170	SD	09:32	AFM	WL	FM							09:55	10:02	10:09							09:56	10:02	10:09							SD	10:50	10:52	SD	10:53	SD	Self		No	No	No	Yes	Yes	WATER LOSS	60	0	MASCULAR SKELETAL PAIN
071404005	14/04/2014	NTAJA	005	MM	06:10	WSR	JLPS	WL	FM						06:16	07:15	08:58	09:05						06:18	08:21	08:59	09:05						MM	09:33	09:34	MM	09:35	MM	Self		No	Yes	No	No	Yes	BODY PAINS	3	0	UPPER RESPIRATORY TRACK
161404240	14/04/2014	NTAJA	240	SD	02:52	JLPS	WL	FM							02:58	04:12	04:13							03:50	04:12	04:13							SD	04:28	04:29	SD	04:30	SD	Self		Yes	Yes	No	No	No		180	0	GENERAL BODY PAIN
011504017	15/04/2014	KHUWI	017	FB	05:15	SC	SC								08:18	09:17								08:19	09:19								BM	09:19	09:24	BM	09:24	BM	Self		No	Yes	No	No	No		18	0	RTI
011504165	15/04/2014	KHUWI	165	FB	08:44	DC									08:47									09:00									FB	09:06	09:11	FB	09:12	FB	Self		No	No	No	No	Yes	REGULAR VCT	60	0
011504123	15/04/2014	KHUWI	123	FB	07:44	SC	PK	SC							10:09	10:28	11:32							10:17	10:34	11:32							FB	04:11	04:15	FB	04:15	FB	Self		No	No	No	Yes	No		60	400	MALARIA
161504185	15/04/2014	NTAJA	185	SD	11:13	OPD	JLPS	WL	FM						11:22	11:23	12:02	12:06						11:22	11:53	12:02	12:06						SD	12:43	12:45	SD	12:46	SD	Self		Yes	No	No	No	No		60	0	MALARIA
071504143	15/04/2014	NTAJA	143	MM	09:12	JLPS	OPD	WL	FM						10:47	11:27	11:27	11:30						11:15	11:27	11:27	11:30						MM	11:44	11:45	MM	11:46	MM	Child		Yes	No	No	No	Yes	STOMACHES	60	200	MALARIA
011504075	15/04/2014	KHUWI	075	FB	06:57	SC	SC								07:39	09:10								07:40	09:10								BM	09:11	09:16	BM	09:16	BM	Child		No	Yes	Yes	No	No		15	0	GE
071504240	15/04/2014	NTAJA	240	MM	01:33	JLPS	FM								01:35	03:12								01:59	03:12								MM	03:18	03:19	MM	03:20	MM	Child		No	No	Yes	No	Yes	VOMITTING	60	0	COLD
011504053	15/04/2014	KHUWI	053	FB	05:40	SC	SC								09:00	09:55								09:01	09:56								BM	11:04	11:07	BM	11:07	BM	Self		No	Yes	No	No	Yes	CONJUCTIVIS	60	600	RTI
201504199	15/04/2014	KHUWI	199	BM	10:00	SC	PK	SC							10:17	11:07	12:38							11:52	11:16	12:38							BM	03:37	03:41	BM	03:41	BM	Self		Yes	Yes	Yes	No	No		25	0	MALARIA
011504101	15/04/2014	KHUWI	101	FB	07:19	CS	SC	SC							08:43	09:45	10:35							08:43	09:45	10:35							BM	12:30	12:33	BM	12:33	BM	Child		Yes	Yes	No	No	Yes	VOMITING	50	0	RTI
071504146	15/04/2014	NTAJA	146	MM	09:13	JLPS	WL	FM							10:15	12:00	12:05							10:55	12:00	12:05							MM	12:34	12:35	MM	12:36	MM	Child		Yes	Yes	No	No	Yes	BODY PAINS	15	0	MALARIA
161504050	15/04/2014	NTAJA	050	SD	06:49	JLPS	WL	FM							08:05	10:05	10:08							08:35	10:05	10:08							SD	10:15	10:17	SD	10:17	SD	Child		Yes	Yes	No	No	No		120	0	MALARIA
161504047	15/04/2014	NTAJA	047	SD	06:42	WL	FM								08:04	08:22								08:04	08:22								SD	08:29	08:31	SD	08:31	SD	Child		No	Yes	No	No	Yes	SORES	70	0	COUGH
201504180	15/04/2014	KHUWI	180	BM	09:11	SC	PK								10:57	11:59								10:58	12:00								BM	03:41	03:45	BM	03:45	BM	Self		No	No	No	No	Yes	ABDOMINAL PAIN	35	0	ABDOMINAL PAIN
011504027	15/04/2014	KHUWI	027	FB	05:30	SC	PK	SC							08:23	08:19	09:57							08:48	08:35	09:57							FB	11:37	11:43	FB	11:43	FB	Child		Yes	No	No	No	No		30	150	MALARIA
161504077	15/04/2014	NTAJA	077	SD	07:23	FM									08:29									08:29									SD	08:47	08:49	SD	08:49	SD	Child		No	Yes	No	No	No		90	0	ORAL THRUST
201504168	15/04/2014	KHUWI	168	BM	08:51	EM									09:23									09:24									FB	11:57	12:03	FB	12:04	FB	Child		No	No	No	No	Yes	REGULAR UNDER 5	15	0
201504100	15/04/2014	KHUWI	100	BM	07:19	SC	AS	SC							09:46	09:50	11:23							10:46	10:00	11:23							BM	01:23	01:25	BM	01:25	BM	Self		No	Yes	No	No	Yes	HEADACHE	20	0	RTI
071504073	15/04/2014	NTAJA	073	MM	01:34	AFM	JLPS	FM							02:13	02:15	02:44							02:14	02:47	02:44							MM	02:55	02:56	MM	02:57	MM	Child		Yes	No	No	No	Yes	VOMITTING/HEADECHE	30	0	MALARIA
011504161	15/04/2014	KHUWI	161	FB	08:31	SC	SC								10:55	03:05								10:55	03:07								BM	04:14	04:19	BM	04:20	BM	Child		No	Yes	No	No	No		40	300	RTI
201504007	15/04/2014	KHUWI	007	FB	05:00	SC	PK	SC							08:03	08:11	09:23							08:27	08:22	09:23							BM	09:59	10:05	BM	10:05	BM	Self		Yes	No	No	No	Yes	HEADACHE	15	0	MALARIA
161504222	15/04/2014	NTAJA	222	SD	02:13	FM									02:25									02:25									SD	02:27	02:29	SD	02:29	SD	Self		No	No	No	No	Yes	CASUALTY	220	1200	SPRAIN
071504203	15/04/2014	NTAJA	203	MM	01:49	JLPS	OPD	FM							01:50	02:53	02:58							02:30	02:54	02:58							MM	03:01	03:02	MM	03:03	MM	Child		Yes	No	No	No	Yes	VOMITTING	30	0	MALARIA
161504224	15/04/2014	NTAJA	224	SD	02:18	JLPS	OPD	FM							02:19	02:59	03:18							02:58	02:59	03:18							SD	03:29	03:30	SD	03:31	SD	Child		Yes	Yes	No	No	No		45	0	MALARIA
161504227	15/04/2014	NTAJA	227	SD	02:20	AFM	AI	FM							02:38	02:40	02:34							02:39	02:41	02:34							SD	02:37	02:38	SD	02:38	SD	Self		No	Yes	No	No	No		25	100	COUGH
201504201	15/04/2014	KHUWI	201	BM	10:00	SC	PK	SC							11:18	11:02	12:35							11:48	11:10	12:35							FB	05:20	05:23	FB	05:23	FB	Child		Yes	No	No	No	Yes	VOMMITING	60	300	MALARIA
071504084	15/04/2014	NTAJA	084	MM	07:28	JLPS	WL	FM							08:44	10:11	10:14							09:20	10:21	10:15							MM	10:26	10:27	MM	10:28	MM	Child		Yes	No	No	No	No		120	200	MALARIA
161504206	15/04/2014	NTAJA	206	SD	01:56	FM									02:19									02:19									SD	02:23	02:25	SD	02:26	SD	Self		No	Yes	No	No	No		30	0	RESPIRATORY TRACK INFECT
011504003	15/04/2014	KHUWI	003	FB	05:00	SC	SC								07:44	09:26								07:45	09:26								FB	10:00	10:06	FB	10:07	FB	Child		No	Yes	No	No	No		30	0	ARI
071504169	15/04/2014	NTAJA	169	MM	10:07	WL									10:28									10:28									MM	10:43	10:44	MM	10:44	MM	Self		No	No	No	No	Yes	ITCHING IN PRIVATE	120	0	ATV
071504101	15/04/2014	NTAJA	101	MM	07:55	WL	FM								08:33	08:44								08:33	08:44								MM	09:02	09:03	MM	09:04	MM	Self		No	No	No	No	Yes	BODY PAINS	30	1000	IMPETIGO
011504063	15/04/2014	KHUWI	063	FB	06:30	SC	SC								09:02	10:02								09:03	10:03								BM	11:13	11:15	BM	11:15	BM	Child		No	Yes	No	No	Yes	VOMITING	60	0	GE
071504172	15/04/2014	NTAJA	172	MM	02:21	JLPS	FM								02:22	03:34								02:48	03:34									03:44	03:45		03:46	MM	Child		Yes	No	No	No	Yes	HEADACHE	30	0	MALARIA
071504193	15/04/2014	NTAJA	193	MM	11:33	OPD	WL	FM							11:49	12:07	12:10							11:50	12:07	12:10							MM	02:04	02:05	MM	02:06	MM	Child		Yes	Yes	No	No	No		40	0	COUGH
011504117	15/04/2014	KHUWI	117	FB	07:39	SC	PK								10:07	10:28								10:51	10:33								FB	01:42	01:47	FB	01:48	FB	Child		Yes	No	No	Yes	No		30	0	MALARIA
201504116	15/04/2014	KHUWI	116	BM	07:39	CS	SC	PK	SC						08:48	10:07	10:27	11:53						08:49	10:50	10:32	11:54						FB	03:14	03:19	FB	03:20	FB	Self		Yes	No	No	No	No		60	0	MALARIA
161504094	15/04/2014	NTAJA	094	SD	07:44	WSR	JLPS	WL	FM						08:14	08:19	10:26	10:29						08:14	08:50	10:26	10:30						SD	10:37	10:39	SD	10:39	SD	Self		Yes	No	Yes	Yes	No		30	0	MALARIA
161504154	15/04/2014	NTAJA	154	SD	09:28	WL	FM								10:18	10:29								10:18	10:23								SD	10:34	10:36	SD	10:36	SD	Child		No	No	No	No	Yes	RASH	30	0	ORAL THRUST
161504037	15/04/2014	NTAJA	037	SD	06:22	JLPS	WL	FM							07:48	09:32	09:37							08:19	09:32	09:37							SD	09:46	09:48	SD	09:49	SD	Child		Yes	Yes	No	No	No		70	0	MALARIA
161504163	15/04/2014	NTAJA	163	SD	09:50	JLPS	WL	FM							10:00	11:06	11:50							10:44	11:06	11:50							SD	11:50	12:08	SD	12:09	SD	Child		Yes	No	No	Yes	No		15	0	FEVER
011504083	15/04/2014	KHUWI	083	FB	07:00	SC	AS	SC							09:33	09:34	11:11							10:12	09:42	11:11							BM	01:08	01:10	BM	01:10	BM	Child		Yes	Yes	No	No	No		90	0	MALARIA
071504046	15/04/2014	NTAJA	046	MM	06:42	JLPS	WL	FM							08:00	10:02	10:06							08:42	10:02	10:06								10:16	10:17		10:18	MM	Self		Yes	No	No	No	Yes	HEADECHE	10	0	MALARIA
201504064	15/04/2014	KHUWI	064	BM	06:20	SC	PK	SE							08:23	08:22	10:06							08:51	08:39	10:08							FB	12:30	12:34	FB	12:35	FB	Self		Yes	No	No	Yes	No		30	100	MALARIA
161504118	15/04/2014	NTAJA	118	SD	08:14	JLPS	WL	FM							08:30	11:05	11:07							09:10	11:05	11:07							SD	11:23	11:24	SD	11:25	SD	Child		Yes	No	No	No	No		60	0	MALARIA
201504062	15/04/2014	KHUWI	062	BM	06:10	CS	SC	PK	SC						08:20	09:02	09:19	10:39						08:20	09:35	09:25	10:39						BM	12:34	12:36	BM	12:36	BM	Child		Yes	No	No	No	No		60	0	MALARIA
201504108	15/04/2014	KHUWI	108	BM	07:37	AF	PK	SC							10:15	10:17	11:09							11:46	10:23	11:10							FB	04:33	04:38	FB	04:38	FB	Self		Yes	Yes	No	No	Yes	SKIN INFECTION	15	0	VARICELLA
201504034	15/04/2014	KHUWI	034	BM	05:40	AF	PK								08:29	08:29								08:30	08:48								BM	10:05	10:10	BM	10:10	BM	Self		Yes	No	Yes	No	Yes	HEADACHE	45	0	HEADACHE
161505158	15/04/2014	NTAJA	158	SD	09:39	EM									09:50									10:00									SD	12:47	12:49	SD	12:49	SD	Self		No	No	No	No	Yes	BLOOD LOSS	15	0	HORMONAL IMBALANE
071504058	15/04/2014	NTAJA	058	MM	06:59	WSR	WL	FM							08:00	08:05	08:22							08:01	08:05	08:23							MM	08:29	08:30	MM	08:31	MM	Self		No	No	No	No	Yes	BODY PAIN	70	0	MUSCULAR SKELETAL PAIN
071504017	15/04/2014	NTAJA	017	MM	06:13	JLPS	WL	FM							07:49	08:49	08:55							08:15	08:49	08:55							MM	09:16	09:17	MM	09:18	MM	Child		Yes	No	No	No	No		60	0	MALARIA
201504076	15/04/2014	KHUWI	076	BM	06:56	SC	SC								09:24	10:18								09:24	10:18								BM	11:42	11:45	BM	11:45	BM	Self		No	No	No	Yes	Yes	HEADACHE	25	0	GESTISTIS
011504043	15/04/2014	KHUWI	043	FB	05:40	AF	SC								08:34	09:38								08:35	09:39								BM	10:15	10:21	BM	10:21	BM	Self		No	No	No	No	Yes	HEART PAIN	10	0	HEART ATTACK
011504131	15/04/2014	KHUWI	131	FB	07:55	SC	PK	SC							10:17	10:38	11:41							11:19	10:43	11:42							FB	03:02	03:05	FB	03:06	FB	Child		Yes	No	No	No	Yes	VOMMITING	30	0	MALARIA
011504025	15/04/2014	KHUWI	025	FB	05:00	SC	SC								07:45	09:28								07:46	09:30								BM	09:43	09:48	BM	09:48	BM	Child		No	No	No	No	Yes	SCHISTOSOMIASIS	60	500	SCHISTOSOMIASIS
161504165	15/04/2014	NTAJA	165	SD	10:00	JLPS	BS	WL	FM						10:20	11:30	11:34	11:37						10:30	11:31	11:34	11:37						SD	11:46	11:48	SD	11:48	SD	Child		Yes	Yes	No	No	No		120	0	MALARIA
071504124	15/04/2014	NTAJA	124	MM	08:30	JLPS	WL	FM							09:50	11:30	11:42							10:44	11:30	11:42							MM	12:00	12:01	MM	12:02	MM	Child		No	No	No	No	Yes	BODY PAINS	30	0	MALARIA
071504015	15/04/2014	NTAJA	015	MM	06:13	JLPS	WL	FM							07:48	08:47	08:55							08:18	08:47	08:55							MM	09:10	09:11	MM	09:12	MM	Child		Yes	Yes	No	No	Yes	DIFFICULT BREATHING	10	0	RESPIRATORY TRACK INFECTI
071504075	15/04/2014	NTAJA	075	MM	07:22	JLPS	WL	FM							08:20	10:27	10:30							09:02	10:27	10:31							MM	10:46	10:47	MM	10:48	MM	Child		No	Yes	Yes	No	No		60	0	DIARRHEA(GE)
011504127	15/04/2014	KHUWI	127	FB	07:50	EM									08:30									08:31									BM	08:32	08:37	BM	08:37	BM	Child		No	No	No	No	Yes	REGULAR UNDER 5	45	0
071504112	15/04/2014	NTAJA	112	MM	08:09	JLPS	WL	FM							08:40	11:03	11:06							09:40	11:03	11:06							MM	11:33	11:34	MM	11:36	MM	Child		Yes	Yes	Yes	No	Yes	VOMITTING	90	0	MALARIA
011504107	15/04/2014	KHUWI	107	FB	07:32	SC	SC								09:42	11:00								09:42	11:01								FB	03:45	03:50	FB	03:51	FB	Other	BROTHER	Yes	Yes	No	No	No		60	0	FEVER
161504131	15/04/2014	NTAJA	131	SD	08:46	JLPS	WL	FM							10:00	11:21	11:22							10:49	11:21	11:22							SD	11:33	11:35	SD	11:35	SD	Child		Yes	Yes	No	No	Yes	VOMITTING	70	0	MALARIA
071504018	15/04/2014	NTAJA	018	MM	06:14	JLPS	WL	FM							07:50	08:50	08:56							08:20	08:50	08:56							MM	09:13	09:14	MM	09:15	MM	Self		No	No	No	No	Yes	BODY PAINS/HEADECHE	60	0	MUSCULAR SKELETAL PAIN
011504155	15/04/2014	KHUWI	155	FB	08:25	AF	PK	PK							10:39	10:49	12:24							11:46	10:54	12:24							FB	05:39	05:43	FB	05:43	FB	Child		Yes	No	No	No	No		60	0	MALARIA
011504151	15/04/2014	KHUWI	151	FB	08:22	SC	SC								10:12	11:37								10:12	11:37								FB	04:01	04:05	FB	04:05	FB	Self		No	No	No	No	No		30	300	URTI
201504094	15/04/2014	KHUWI	094	BM	07:08	SC	SC								09:37	10:59								09:38	10:59								BM	12:58	01:01	BM	01:01	BM	Self		No	Yes	No	No	Yes	HEADACHE	30	0	RTI
161504145	15/04/2014	NTAJA	145	SD	09:13	JLPS	WL	FM							10:15	11:51	11:54							10:54	11:51	11:54							SD	12:20	12:21	SD	12:22	SD	Child		Yes	No	Yes	No	No		120	0	FEVER
201504176	15/04/2014	KHUWI	176	BM	09:06	SC	PK								11:04	12:09								11:05	12:09								BM	02:18	02:21	BM	02:21	BM	Self		No	No	Yes	No	No		5	0	GESTRITIS
011504159	15/04/2014	KHUWI	159	FB	08:28	SC	PK	SC							10:54	10:53	02:07							12:01	11:01	02:14							BM	04:08	04:13	BM	04:13	BM	Child		Yes	No	No	No	No		10	0	MALARIA
011504044	15/04/2014	KHUWI	044	FB	05:35	PK	SC	SC							08:40	08:40	10:23							08:59	09:29	10:23							BM	12:07	12:12	BM	12:12	BM	Self		Yes	Yes	Yes	Yes	Yes	HEADACHE & ABD PAIN	60	500	SEPSIS
071504160	15/04/2014	NTAJA	160	MM	01:06	JLPS									01:10									01:41									MM	03:04	03:05	MM	03:06	MM	Self		Yes	No	No	No	Yes	HEADACHE	30	0	MUSCULAR SKELETAL PAIN
011504135	15/04/2014	KHUWI	135	FB	07:59	SC	SC								09:31	10:37								09:32	10:38								FB	02:01	02:05	FB	02:05	FB	Self		No	Yes	No	Yes	No		60	250	RTI
201504194	15/04/2014	KHUWI	194	BM	10:00	SC	PK								11:13	12:13								11:14	12:14								FB	05:09	05:13	FB	05:13	FB	Child		No	Yes	No	No	Yes	RED EYES	30	200	RI
161504176	15/04/2014	NTAJA	176	SD	10:24	JLPS	WL	FM							10:30	11:50	11:54							10:54	11:52	11:54							SD	12:13	12:15	SD	12:15	SD	Self		No	No	No	Yes	No		120	0	MASCULAR SKELETAL PAIN
161504180	15/04/2014	NTAJA	180	SD	10:40	WL	FM								10:50	10:51								10:50	10:51								SD	10:58	10:59	SD	11:00	SD	Self		No	No	No	Yes	No		30	0	MASCULAR SKELETAL PAIN
071504103	15/04/2014	NTAJA	103	MM	07:56	JLPS	WL	FM							08:49	10:59	11:02							09:40	10:59	11:02							MM	11:18	11:19	MM	11:20	MM	Self		No	No	No	No	Yes	GENERAL BODY PAINS	30	0	UPPER RESPIRATORY INFECTI
161504023	15/04/2014	NTAJA	023	SD	06:15	JLPS	WL	FM							07:50	09:15	09:22							08:20	09:15	09:22							SD	09:31	09:32	SD	09:33	SD	Child		Yes	No	Yes	No	No		45	0	FEVER
161504191	15/04/2014	NTAJA	191	SD	11:28	JLPS	WL	FM							11:39	12:04	12:09							11:59	12:04	12:09							SD	02:00	02:02	SD	02:02	SD	Self		Yes	No	No	Yes	No		180	0	MASCULAR SKELETAL PAIN
161504192	15/04/2014	NTAJA	192	SD	11:28	JLPS	WL	FM							11:30	12:11	12:08							11:55	12:04	12:08							SD	02:04	02:05	SD	02:06	SD	Child		Yes	Yes	No	No	Yes	VOMITTING	180	0	COUGH
161504197	15/04/2014	NTAJA	197	SD	12:27	AFM	FM								02:09	02:02								02:10	02:02								SD	02:07	02:08	SD	02:09	SD	Self		No	Yes	No	No	No		5	0	RESPIRATORY TRACK
071504198	15/04/2014	NTAJA	198	MM	01:04	JLPS	FM								01:40	02:40								02:07	02:40								MM	02:42	02:43	MM	02:44	MM	Child		Yes	No	No	No	Yes	VOMITTING	60	0	MALARIA
011504057	15/04/2014	KHUWI	057	FB	06:00	SC	SC								08:29	10:14								08:30	10:14								BM	11:54	11:57	BM	11:57	BM	Child		No	Yes	No	No	Yes	HEADACHE	6	0	ARI
071505210	15/04/2014	NTAJA	210	MM	01:59	JLPS	OPD	FM							02:07	02:06	03:07							02:40	02:07	03:07							MM	03:12	03:13	MM	03:14	MM	Self		Yes	No	No	No	Yes	HEADACHE	10	0	MALARIA
161504059	15/04/2014	NTAJA	059	SD	07:01	JLPS	WL	FM							07:05	10:03	10:05							08:40	10:03	10:05							SD	10:12	10:14	SD	10:15	SD	Self		Yes	No	No	Yes	No		120	0	MASCULAR SKELETAL PAIN
071504133	15/04/2014	NTAJA	133	MM	13:10	JLPS	WSR	AI	FM						01:21	02:31	02:35	02:36						02:47	02:34	02:36	02:36							02:38	02:39		02:40	MM	Child		Yes	No	No	No	Yes	VOMITTING/BODY PAIN	3	0	MALARIA
011504145	15/04/2014	KHUWI	145	FB	08:09	SC	SC								10:38	11:46								10:39	11:46								BM	01:46	01:49	BM	01:49	BM	Self		Yes	Yes	No	No	No		45	0	RTI
011504045	15/04/2014	KHUWI	045	FB	05:40	AF	PK	SC							08:34	08:34	10:27							08:59	08:52	10:27							BM	12:03	12:07	BM	12:07	BM	Child		Yes	Yes	No	No	No		45	0	RTI
071504232	15/04/2014	NTAJA	232	MM	02:29	OPD	JLPS	FM							14:55	02:58	03:28							14:55	03:20	03:28							MM	03:40	03:41	MM	03:42	MM	Self		Yes	No	No	No	Yes	BODY PAINS	30	500	MALARIA
161504219	15/04/2014	NTAJA	219	SD	02:09	JLPS	FM								02:15	03:08								02:47	03:08								SD	03:21	03:23	SD	03:23	SD	Child		Yes	No	No	No	No		15	0	MALARIA
161504238	15/04/2014	NTAJA	238	SD	02:49	JLPS	FM								02:50	03:38								03:12	03:38								SD	03:54	03:56	SD	03:57	SD	Child		Yes	No	No	Yes	No		20	0	MALARIA
161504239	15/04/2014	NTAJA	239	SD	03:07	JLPS	FM								03:10	03:48								03:32	03:48								SD	03:58	03:59	SD	04:00	SD	Child		No	Yes	No	No	No		120	0	MASCULAR SKELETAL PAIN
161504150	15/04/2014	NTAJA	150	SD	09:20	JLPS	BS	WL	FM						09:50	11:37	11:41	11:45						10:44	11:39	11:41	11:45						SD	12:00	12:02	SD	12:02	SD	Child		Yes	No	No	No	Yes	SORES	30	0	MALARIA
071504001	15/04/2014	NTAJA	001	MM	06:08	JLPS	WL	FM							07:31	08:28	08:39							07:58	08:28	08:40							MM	08:52	08:53	MM	08:54	MM	Self		Yes	No	No	No	Yes	BODY PAINS	60	0	GENERAL BODY PAINS
071504127	15/04/2014	NTAJA	127	MM	08:36	JLPS	BS	WL	FM						10:25	11:43	11:46	11:49						11:30	11:45	11:46	11:49						MM	12:10	12:11	MM	12:15	MM	Child		Yes	Yes	No	No	No		5	0	FEVER/COUGH
071504003	15/04/2014	NTAJA	003	MM	06:09	AFM	WL	FM							07:44	07:40	08:17							07:45	07:40	08:17							MM	08:21	08:22	MM	08:23	MM	Self		No	No	No	No	Yes	GENERAL/BODY PAINS	60	0	MALARIA
011504089	15/04/2014	KHUWI	089	FB	07:07	SC	SC								09:38	10:58								09:40	10:58								BM	12:50	12:52	BM	12:52	BM	Self		No	No	No	No	Yes	ALTHRITIS	45	350	ALTHRITIS
011504013	15/04/2014	KHUWI	013	FB	05:15	SC	PK	SC							08:15	08:23	09:32							08:51	08:40	09:34							FB	10:22	10:27	FB	10:28	FB	Child		Yes	No	No	No	No		30	0	MALARIA
161504005	15/04/2014	NTAJA	005	SD	06:09	WSR	JLPS	WL	FM						07:36	07:40	08:29	08:42						07:36	08:10	08:29	08:43						SD	08:50	08:51	SD	08:52	SD	Self		Yes	Yes	No	Yes	No		5	0	MALARIA
161504072	15/04/2014	NTAJA	072	SD	07:15	JLPS	WL	FM							08:30	10:19	10:23							08:59	10:19	10:25							SD	10:34	10:36	SD	10:36	SD	Self		Yes	No	No	No	No		130	0	MASCULAR SKELETAL PAIN
071504045	15/04/2014	NTAJA	045	MM	06:42	JLPS	WL	FM							08:47	10:10	10:13							09:15	10:10	10:13							MM	10:23	10:24	MM	10:29	MM	Self		Yes	No	No	No	Yes	HEADECHE	10	0	MALARIA
161504022	15/04/2014	NTAJA	022	SD	06:14	JLPS	WL	FM							07:59	08:52	08:57							08:31	08:52	08:57							SD	09:18	09:19	SD	09:20	SD	Child		Yes	Yes	Yes	No	No		25	0	FEVER
161504178	15/04/2014	NTAJA	178	SD	10:25	OPD	JLPS	WL	FM						10:32	10:35	11:58	12:01						10:33	11:20	11:58	12:01						SD	12:34	12:35	SD	12:36	SD	Self		Yes	No	No	No	No		60	0	MALARIA
011504067	15/04/2014	KHUWI	067	FB	06:52	SC	SC								09:08	10:13								09:09	10:15								FB	01:05	01:10	FB	01:11	FB	Child		Yes	Yes	No	No	No		30	150	ARI
161504069	15/04/2014	NTAJA	069	SD	07:11	WL	FM								08:15	08:27								08:15	08:27								SD	08:36	08:38	SD	08:38	SD	Child		Yes	Yes	No	No	No		70	0	COUGH
161504213	15/04/2014	NTAJA	213	SD	02:02	JLPS									02:08									02:42									SD	03:08	03:09	SD	03:10	SD	Self		Yes	No	No	Yes	No		50	0	MALARIA
161504099	15/04/2014	NTAJA	099	SD	07:49	JLPS	SC	FM							08:40	10:09	10:11							09:10	10:09	10:11							SD	10:18	10:20	SD	10:21	SD	Child		Yes	No	No	Yes	Yes	VOMITTING	10	0	MALARIA
011504093	15/04/2014	KHUWI	093	FB	07:08	SC	PK	SC							09:42	10:18	11:07							10:46	10:24	11:08							FB	03:32	03:35	FB	03:35	FB	Self		Yes	No	No	Yes	No		30	0	RTI
011504181	15/04/2014	KHUWI	181	FB	09:11	CS									09:45									09:45									FB	11:04	11:09	FB	11:10	FB	Child		No	No	No	No	Yes	REGULAR UNDER 5	25	0
011504147	15/04/2014	KHUWI	147	FB	08:14	SC	SC								09:49	09:55								09:50	09:56								FB	11:30	11:36	FB	11:37	FB	Self		No	No	No	Yes	No		20	0	GASTRITIS
161504226	15/04/2014	NTAJA	226	SD	02:19	JLPS	OPD	FM							02:20	03:04	03:30							02:52	03:05	03:30							SD	03:47	03:48	SD	03:49	SD	Child		Yes	No	No	No	Yes	VOMITTING	60	0	MALARIA
071504164	15/04/2014	NTAJA	164	MM	09:58	JLPS	WL	FM							10:12	11:54	11:59							11:00	11:54	11:59							MM	12:31	12:32	MM	12:33	MM	Child		Yes	No	Yes	No	No		60	0	MALARIA
201504060	15/04/2014	KHUWI	060	BM	06:00	SC	PK	SC							08:11	08:14	09:27							08:29	08:26	09:29							BM	09:36	09:41	BM	09:42	BM	Child		Yes	No	No	No	Yes	VOMITING	60	500	MALARIA
201504024	15/04/2014	KHUWI	024	BM	05:30	SC	EM	PK	SC						08:24	08:44	08:39	10:19						09:27	08:45	08:58	10:20						BM	11:46	11:49	BM	11:49	BM	Child		Yes	No	Yes	No	Yes	VOMITING	65	0	MALARIA
161504083	15/04/2014	NTAJA	083	SD	07:28	JLPS	WL								05:04	10:19								08:50	10:19								SD	10:28	10:30	SD	10:30	SD	Self		No	Yes	No	Yes	No		60	0	MASCULAR SKELETAL PAIN
071504085	15/04/2014	NTAJA	085	MM	07:29	WL	FM								08:41	08:00								08:41	08:50								MM	09:19	09:20	MM	09:21	MM	Child		Yes	No	No	No	Yes	SORES/PAIN WHOLE BOD	60	150	SORES
161504016	15/04/2014	NTAJA	016	SD	06:13	WSR	JLPS	WL	FM						07:39	07:42	08:46	08:52						07:40	08:12	08:46	08:53						SD	09:13	09:13	SD	09:14	SD	Self		Yes	No	No	Yes	No		15	0	MASCULAR SKELETAL PAIN
161504087	15/04/2014	NTAJA	087	SD	07:32	WSR	JLPS	WL	FM						08:09	08:19	10:31	10:35						08:18	09:49	10:31	10:35						SD	10:44	10:46	SD	10:47	SD	Self		No	No	Yes	Yes	No		30	0	MALARIA
161504121	15/04/2014	NTAJA	121	SD	08:20	JLPS	WL	FM							10:26	11:37	11:41							11:01	11:52	11:41							SD	11:50	11:52	SD	11:53	SD	Self		No	Yes	No	Yes	No		90	0	MASCULAR SKELETAL PAINS
161504090	15/04/2014	NTAJA	090	SD	01:28	KC									02:45									02:45									SD	02:50	02:51	SD	02:52	SD	Self		No	Yes	No	No	No		180	0	TB
161504195	15/04/2014	NTAJA	195	SD	11:36	WL	FM								11:52	11:55								11:52	11:56								SD	12:23	12:24	SD	12:25	SD	Self		No	No	No	Yes	No		120	0	LAP
161504096	15/04/2014	NTAJA	096	SD	07:45	JLPS	WL	FM							08:40	10:00	11:03							09:34	11:00	11:03							SD	11:10	11:12	SD	11:12	SD	Self		Yes	No	No	Yes	No		60	0	LUNG RESPIRATORY INFECTIO
161504098	15/04/2014	NTAJA	098	SD	07:46	JLPS	WL	FM							08:54	11:01	11:04							09:32	11:01	11:04							SD	11:13	11:15	SD	11:15	SD	Self		Yes	No	No	Yes	No		120	0	MALARIA
071504102	15/04/2014	NTAJA	102	MM	07:55	WSR	WL	FM							08:18	08:23	08:31							08:18	08:23	08:31							MM	08:41	08:42	MM	08:43	MM	Child		Yes	No	No	No	No		2	0	WORMS
161504115	15/04/2014	NTAJA	115	SD	10:41	WL	FM								10:51	10:52								10:52	10:52								SD	11:01	11:02	SD	11:03	SD	Self		No	Yes	No	No	Yes	SORES	30	0	LUNG RESPIRATORY INFECTIO
071504168	15/04/2014	NTAJA	168	MM	10:06	WL	FM								10:35	10:39								10:35	10:39								MM	11:01	11:02	MM	11:03	MM	Self		No	No	No	No	Yes	WOUND	10	0	WOUND
071504153	15/04/2014	NTAJA	153	MM	09:26	JLPS	WL	FM							10:30	11:52	11:53							10:55	11:52	11:55							MM	12:27	12:28	MM	12:29	MM	Child		Yes	No	Yes	No	No		15	0	UPPER RESPIRATORY TRACK
071504111	15/04/2014	NTAJA	111	MM	01:22	JLPS	FM								01:25	03:20								02:55	03:20									03:27	03:28		03:29	MM	Child		Yes	Yes	No	No	Yes	HEADECHE	30	0	RESPIRATORY TRACK INFECTI
011504055	15/04/2014	KHUWI	055	FB	06:00	SC	PK	SC							08:57	09:17	10:49							10:07	09:24	10:49							BM	12:36	12:39	BM	12:39	BM	Self		Yes	No	Yes	No	Yes	HEADACHE	70	350	MALARIA
161504122	15/04/2014	NTAJA	122	SD	08:22	JLPS	WL	FM							08:23	09:08	09:19							08:45	09:08	09:19							SD	09:28	09:30	SD	09:30	SD	Self		Yes	No	No	Yes	No		30	0	MALARIA
011504173	15/04/2014	KHUWI	173	FB	08:56	CS	AF	PK							09:01	11:33	11:40							09:01	11:50	11:45							BM	03:48	03:52	BM	03:52	BM	Child		No	Yes	No	No	No		45	0	MALARIA
201504082	15/04/2014	KHUWI	082	BM	06:59	EM	SC	SC							09:03	09:30	10:30							09:04	09:30	10:31							FB	01:32	01:36	FB	01:37	FB	Child		Yes	Yes	No	No	No		60	150	ARI
071504002	15/04/2014	NTAJA	002	MM	06:08	WSR	JLPS	WL	FM						07:33	07:36	08:25	08:38						07:34	07:59	08:25	08:38						MM	08:44	08:45	MM	08:46	MM	Child		Yes	Yes	No	No	Yes	YELLOW URINE/DIFFICU	30	0	MALARIA
161504175	15/04/2014	NTAJA	175	SD	10:32	WL	FM								10:32	10:41								10:32	10:41								SD	10:54	10:56	SD	10:56	SD	Self		No	Yes	No	No	Yes	SORES	30	0	SORES
161504020	15/04/2014	NTAJA	020	SD	06:14	WL	FM								07:44	08:20								07:44	08:20								SD	08:26	08:28	SD	08:29	SD	Self		No	No	No	Yes	Yes	WOUND	30	0	WOUND
161504132	15/04/2014	NTAJA	132	SD	08:54	JLPS	WL	FM							09:40	11:06	11:09							09:59	11:06	11:09							SD	11:20	11:22	SD	11:22	SD	Self		Yes	No	No	Yes	No		60	0	MALARIA
161504114	15/04/2014	NTAJA	114	SD	08:10	JLPS	WL	FM							09:02	11:04	11:06							09:44	11:04	11:06							SD	11:16	11:18	SD	11:19	SD	Child		Yes	No	No	No	No		60	0	MALARIA
071504135	15/04/2014	NTAJA	135	MM	09:01	WL	FM								09:27	09:32								09:27	09:32								MM	09:40	09:41	MM	09:42	MM	Self		No	No	No	No	Yes	GENERAL BODY PAIN	5	0	MUSCULAR SKELETAL PAIN
201504052	15/04/2014	KHUWI	052	BM	05:45	SC	PK	SC							08:07	09:16	10:48							09:25	09:23	10:48							BM	12:46	12:48	BM	12:48	BM	Self		Yes	No	Yes	No	No		25	0	GBP
201504174	15/04/2014	KHUWI	174	BM	08:56	CS	AF	PK	PK						09:29	10:39	10:46	12:23						09:29	11:30	10:52	12:24						BM	03:14	03:17	BM	03:17	BM	Child		No	No	Yes	No	Yes	VOMITING	120	800	MALARIA
071504159	15/04/2014	NTAJA	159	MM	09:43	FM									10:06									10:06									MM	10:13	10:14	MM	10:15	MM	Self		Yes	No	No	No	Yes	BODY PAIN/HEADACHE	180	0	PLUNTIS
161504027	15/04/2014	NTAJA	027	SD	01:37	WSR	JLPS	WSR	FM						02:04	02:05	02:33	02:38						02:04	02:35	02:33	02:38						SD	02:44	02:46	SD	02:47	SD	Child		Yes	No	No	Yes	No		60	0	MALARIA
161504028	15/04/2014	NTAJA	028	SD	06:17	JLPS	WL	FM							07:49	09:20	09:27							08:20	09:20	09:27							SD	09:34	09:35	SD	09:36	SD	Child		No	Yes	No	No	No		60	0	FEVER
161504029	15/04/2014	NTAJA	029	SD	06:17	JLPS	WL	FM							07:50	09:20	09:26							08:30	09:20	09:26							SD	09:37	09:39	SD	09:39	SD	Self		No	Yes	No	Yes	No		60	0	MALARIA
161504030	15/04/2014	NTAJA	030	SD	06:18	JLPS	WL	FM							02:58	09:09	09:18							08:29	09:09	09:18							SD	09:25	09:27	SD	09:27	SD	Child		No	Yes	Yes	No	No		120	0	FEVER
071504031	15/04/2014	NTAJA	031	MM	06:18	WSR	JLPS	WL	FM						07:47	07:50	08:19	09:25						07:47	08:20	08:19	09:25						MM	09:30	09:31	MM	09:34	MM	Self		Yes	No	No	No	Yes	BODY PAINS	10	0	MUSCULAR SKELETAL PAIN
071504051	15/04/2014	NTAJA	051	MM	07:53	JLPS	WL	FM							08:08	10:04	10:07							08:39	10:04	10:07							MM	10:18	10:19	MM	10:21	MM	Child		Yes	Yes	No	No	No		120	0	MALARIA
161504039	15/04/2014	NTAJA	039	SD	06:27	FM									08:00									08:00									SD	08:01	08:02	SD	08:03	SD	Child		No	No	No	No	Yes	EYES	35	0	NO DIAGNOSIS
161504043	15/04/2014	NTAJA	043	SD	06:40	JLPS	WL	FM							07:59	09:38	09:49							08:32	09:38	09:49							SD	10:02	10:04	SD	10:05	SD	Child		Yes	No	No	No	Yes	VOMITTING	60	0	MALARIA
161504049	15/04/2014	NTAJA	049	SD	06:43	JLPS	WL	FM							07:52	09:11	09:13							08:29	09:11	09:14							SD	09:21	09:22	SD	09:23	SD	Child		Yes	No	No	Yes	Yes	VOMITTING	30	0	MALARIA
071504054	15/04/2014	NTAJA	054	MM	06:56	WL	FM								08:02	08:24								08:02	08:24								MM	08:32	08:33	MM	08:34	MM	Child		Yes	Yes	No	No	Yes	BODY PAINS	120	0	COUGH
071504025	15/04/2014	NTAJA	025	MM	06:16	WL	FM								08:04	08:22								08:04	08:22									08:24	08:25		08:28	MM	Child		Yes	Yes	No	No	Yes	ITCHING IN PENIS ARE	120	0	UPPER RESP TRACK INFECTIO
161504062	15/04/2014	NTAJA	062	SD	07:07	JLPS	WL	FM							08:20	10:24	10:29							08:50	10:24	10:29							SD	10:40	10:42	SD	10:43	SD	Self		Yes	No	No	Yes	No		90	0	MALARIA
161504235	15/04/2014	NTAJA	235	SD	02:35	OPD	JLPS	OPD	FM						03:09	03:10	03:28	03:59						03:09	03:32	03:28	03:59						SD	04:01	04:03	SD	04:03	SD	Child		No	No	No	No	Yes	SWOLLEN STOMACHE	180	1200	MALARIA
161504066	15/04/2014	NTAJA	066	SD	07:09	JLPS	WL	FM							08:20	10:04	10:17							08:50	10:04	10:17							SD	10:25	10:27	SD	10:27	SD	Child		Yes	No	No	No	Yes	VOMITTING	60	0	MALARIA
201504136	15/04/2014	KHUWI	136	BM	08:03	AF	SC								10:36	11:47								10:36	11:47								BM	01:50	01:53	BM	01:53	BM	Self		No	No	No	No	Yes	BODY PAIN	50	500	MSP
071504034	15/04/2014	NTAJA	034	MM	06:19	WSR	JLPS	WL	FM						07:55	08:00	09:34	09:35						07:55	08:21	09:34	09:35						MM	09:51	09:52	MM	09:53	MM	Self		No	Yes	No	No	Yes	BODY PAINS	15	0	MUSCULAR SKELETAL PAIN
201504132	15/04/2014	KHUWI	132	BM	07:55	AF	PK	SC							10:30	10:46	11:40							11:20	10:51	11:42							FB	03:07	03:13	FB	03:13	FB	Child		Yes	No	No	No	Yes	VOMMITING	30	0	MALARIA
201504002	15/04/2014	KHUWI	002	BM	05:00	SC	PK	SC							07:40	07:54	09:30							08:11	08:10	09:32							BM	09:49	09:53	BM	09:53	BM	Child		Yes	Yes	No	No	No		50	0	RTI
011504193	15/04/2014	KHUWI	193	FB	10:00	SC	PK								11:14	12:14								11:15	12:14								BM	02:39	02:42	BM	02:42	BM	Child		Yes	Yes	No	No	Yes	CONJUCTIVIS	20	0	CONJUCTIVIS
161504216	15/04/2014	NTAJA	216	SD	02:04	OPD	JLPS	FM							02:18	02:18	03:22							02:40	02:40	03:22							SD	03:35	03:37	SD	03:37	SD	Self		No	No	No	Yes	No		5	0	MUSCULAR SKELETAL PAIN
161504055	15/04/2014	NTAJA	055	SD	06:56	WL	FM								10:36	10:40								10:36	10:40								SD	10:51	10:52	SD	10:53	SD	Self		No	Yes	No	Yes	No		60	0	LUNG RESP TRACK INFECTION
161504167	15/04/2014	NTAJA	167	SD	10:02	OPD	JLPS	FM	WL						10:07	10:10	11:48	11:42						10:08	10:50	11:43	11:42						SD	11:57	11:58	SD	11:59	SD	Child		Yes	No	No	Yes	No		30	0	MALARIA
161504080	15/04/2014	NTAJA	080	SD	07:27	JLPS	WL	FM							08:40	10:08	10:09							09:10	10:08	10:09							SD	04:21	04:23	SD	04:23	SD	Self		Yes	No	No	No	No		30	0	MALARIA
201504141	15/04/2014	KHUWI	141	BM	10:01	SC	PK	PK							11:19	10:59	12:13							11:31	11:06	12:14							FB	04:57	05:01	FB	05:01	FB	Child		No	No	No	Yes	No		7	0	MALARIA
161504071	15/04/2014	NTAJA	071	SD	07:15	WL	FM								08:14	08:23								08:14	08:23								SD	08:33	08:35	SD	08:35	SD	Self		No	No	No	Yes	No		90	0	MASCULAR SKELETAL PAIN
011504019	15/04/2014	KHUWI	019	FB	05:20	SC	PK	SC							08:21	08:16	09:44							08:40	08:32	09:44							BM	10:22	10:26	BM	10:26	BM	Self		No	No	Yes	No	Yes	FEEL DIZZY	10	0	DIZZINESS
071504038	15/04/2014	NTAJA	038	MM	06:23	JLPS	WL	FM							07:49	09:15	09:20							08:21	09:16	09:20							MM	09:26	09:27	MM	09:28	MM	Self		Yes	No	No	No	Yes	BODY PAINS	60	0	MALARIA
071504048	15/04/2014	NTAJA	048	MM	06:43	WL	FM	JLPS							08:10	08:18	08:19							08:10	08:18	08:41							MM	08:47	08:48	MM	08:49	MM	Self		Yes	No	No	No	Yes	HEADECHE	5	0	MUSCULAR SKELETAL PAIN
071504065	15/04/2014	NTAJA	065	MM	07:09	JLPS	WL	FM							08:04	10:16	10:22							08:36	10:16	10:22							MM	10:33	10:34	MM	10:36	MM	Self		No	Yes	No	No	Yes	BODY PAINS	180	0	MUSCULAR SKELETAL PAIN
201504056	15/04/2014	KHUWI	056	BM	06:00	SC	PK	SC							09:01	08:50	10:30							09:02	09:04	10:31							FB	01:26	01:31	FB	01:32	FB	Child		Yes	No	No	No	Yes	VOMMITING	30	150	MALARIA
011504191	15/04/2014	KHUWI	191	FB	09:40	SC	PK	PK							11:12	10:50	12:12							11:38	11:04	12:13							FB	05:13	05:16	FB	05:16	FB	Child		Yes	No	No	Yes	No		60	200	MALARIA
071504139	15/04/2014	NTAJA	139	MM	09:06	JLPS	OPD	WL	FM						10:54	11:29	11:31	11:38						11:32	11:29	11:31	11:38						MM	11:53	11:54	MM	11:57	MM	Child		No	No	No	No	Yes	STOMACHE/HEADECHE	60	0	MALARIA
011504129	15/04/2014	KHUWI	129	FB	07:55	CS	SC	PK							08:39	10:14	10:30							08:40	10:47	10:37							FB	01:54	01:59	FB	02:00	FB	Child		Yes	No	No	No	No		60	500	MALARIA
071504138	15/04/2014	NTAJA	138	MM	09:06	JLPS	BS	WL	FM						10:44	11:32	11:36	11:39						11:30	11:34	11:36	11:39						MM	11:55	11:56	MM	11:57	MM	Self		No	No	No	No	Yes	BODY PAINS	60	0	GENERAL BODY PAIN
201504028	15/04/2014	KHUWI	028	BM	05:35	SC	PK	SC							08:26	08:20	09:58							08:48	08:38	09:59							FB	11:46	11:51	FB	11:52	FB	Self		Yes	No	No	Yes	No		45	200	ANALGESIA
071504126	15/04/2014	NTAJA	126	MM	08:36	JLPS	BS	WL	FM						10:20	11:20	11:33	11:37						10:48	11:26	11:33	11:37						MM	12:13	12:14	MM	12:15	MM	Child		Yes	No	No	No	Yes	VOMITTING	5	0	MALARIA
071504161	15/04/2014	NTAJA	161	MM	09:45	JLPS	OPD	WL	FM						10:11	11:30	11:31	11:36						10:59	11:30	11:31	11:36						MM	11:50	11:51	MM	11:52	MM	Child		Yes	No	No	No	Yes	BODY PAINS	20	0	MALARIA
011504041	15/04/2014	KHUWI	041	FB	08:04	AF	PK	SC							10:35	10:40	11:48							11:21	10:45	11:48							BM	01:53	01:55	BM	01:55	BM	Self		Yes	Yes	No	No	Yes	CHEST PAIN	40	0	MALARIA
161504009	15/04/2014	NTAJA	009	SD	06:12	JLPS	WL	FM							07:42	08:44	08:52							08:04	08:44	08:52							SD	09:10	09:12	SD	09:12	SD	Self		No	Yes	No	No	No		30	0	COUGH
201504008	15/04/2014	KHUWI	008	BM	05:10	SC	PK	SC							08:05	08:13	09:35							08:34	08:24	09:36							BM	10:35	10:39	BM	10:40	BM	Child		Yes	No	No	No	No		75	800	MALARIA
201504098	15/04/2014	KHUWI	098	BM	07:15	SC	AS	SC							09:40	09:42	11:24							10:16	09:56	11:24							BM	01:33	01:36	BM	01:36	BM	Child		Yes	No	Yes	No	Yes	HEADACHE	45	250	DIARRHOEA
011504169	15/04/2014	KHUWI	169	FB	08:51	CS									09:02									09:02									FB	09:05	09:08	FB	09:09	FB	Child		No	No	No	No	Yes	REGULAR UNDER 5	15	0
071504120	15/04/2014	NTAJA	120	MM	08:30	WL	FM								09:29	09:33								09:29	09:33								MM	09:46	09:47	MM	09:49	MM	Self		No	Yes	No	No	Yes	HEADECHE	30	0	COLD
011504143	15/04/2014	KHUWI	143	FB	08:05	SC	AJ	SC							09:33	09:34	10:40							10:10	09:44	10:43							FB	02:25	02:30	FB	02:31	FB	Child		Yes	No	No	No	No		15	0	MALARIA
201504080	15/04/2014	KHUWI	080	BM	06:58	SC	AS	SC							09:30	09:40	11:25							10:17	09:55	11:27							FB	04:29	04:32	FB	04:32	FB	Self		No	No	No	Yes	No		30	0	ANALGESIA
201504152	15/04/2014	KHUWI	152	BM	08:23	SC									10:53									10:54									BM	02:05	02:07	BM	02:08	BM	Child		No	Yes	No	No	Yes	IMPETIGO	20	0	IMPETIGO
071504207	15/04/2014	NTAJA	207	MM	01:56	FM									02:18									02:18									MM	02:24	02:25	MM	02:26	MM	Self		No	No	No	No	Yes	STOMACHES/HEADACHE	30	0	MUSCULAR SKELETAL PAIN
201504205	15/04/2014	KHUWI	205	BM	10:03	AF	PK								11:39	11:12								11:51	11:21								BM	02:46	02:49	BM	02:49	BM	Self		Yes	No	No	No	Yes	HEADECH	40	400	MALARIA
071504098	15/04/2014	NTAJA	098	MM	07:56	AFM									08:11									08:12									MM	08:08	08:09	MM	08:10	MM	Self		No	No	No	No	Yes	PAIN IN ARM	30	0	SPRAIN
071504012	15/04/2014	NTAJA	012	MM	06:12	WSR	WL								07:38	07:41								07:39	07:41								MM	07:48	07:49	MM	07:50	MM	Self		No	Yes	No	No	Yes	STOMACHES	50	0	UPPER RESPIRATORY TRACK
011504061	15/04/2014	KHUWI	061	FB	06:00	CS	SC	SC							08:26	09:01	10:00							08:27	09:02	10:00							BM	11:15	11:18	BM	11:19	BM	Child		No	No	No	No	Yes	ARM SWELLING	120	0	CELLULITIS
201504030	15/04/2014	KHUWI	030	BM	05:35	SC	PK								08:29	08:28								08:52	08:45								FB	08:59	09:04	FB	09:05	FB	Child		Yes	No	No	Yes	No		30	100	MALARIA
161504189	15/04/2014	NTAJA	189	SD	11:24	OPD	WL	FM							11:38	11:30	11:34							11:38	11:30	11:34							SD	11:43	11:45	SD	11:45	SD	Self		No	No	No	Yes	No		120	0	MALARIA
161504082	15/04/2014	NTAJA	082	SD	07:28	WL	JLPS	WL	FM						08:15	08:54	10:20	10:23						08:15	09:31	10:20	10:24						SD	10:31	10:33	SD	10:33	SD	Self		No	No	No	Yes	No		350	0	MASCULAR SKELETAL PAIN
161504108	15/04/2014	NTAJA	108	SD	08:06	WL	JLPS	FM							08:40	08:49	11:00							08:40	09:42	11:00							SD	11:04	11:06	SD	11:06	SD	Self		Yes	Yes	No	No	No		60	0	FEVER
161504117	15/04/2014	NTAJA	117	SD	08:13	JLPS	WL	FM							10:50	11:40	11:42							11:40	11:41	11:42							SD	12:03	12:05	SD	12:05	SD	Child		Yes	Yes	No	No	No		120	0	MALARIA
161504214	15/04/2014	NTAJA	214	SD	02:03	JLPS	OPD	FM							02:10	03:04	03:26							02:34	03:04	03:28							SD	03:43	03:44	SD	03:45	SD	Self		Yes	No	No	Yes	No		60	0	GENERAL BODY PAIN
201504196	15/04/2014	KHUWI	196	BM	10:00	SC	PK	SC							10:13	10:51	12:31							11:32	11:04	12:33							BM	03:32	03:36	BM	03:36	BM	Self		No	No	No	No	Yes	HEADECH	50	300	MALARIA
201504203	15/04/2014	KHUWI	203	BM	10:01	SC	PK	PK							11:23	11:09	12:12							11:44	11:18	12:12							FB	05:01	05:05	FB	05:06	FB	Child		Yes	No	No	No	No		30	0	MALARIA
201504209	15/04/2014	KHUWI	209	BM	01:56	SC									13:57									13:57									FB	06:01	06:05	FB	06:05	FB	Child		Yes	No	No	No	No		7	0	SEPSIS
071504231	15/04/2014	NTAJA	231	MM	02:28	OPD									02:36	02:37								02:36	02:38								MM	02:48	02:49	MM	02:50	MM	Child		No	Yes	No	No	No		30	0	LOWER RESPIRATORY TRACK
201504166	15/04/2014	KHUWI	166	BM	08:44	DC									08:47									09:00									FB	09:12	09:17	FB	09:17	FB	Self		No	No	No	No	Yes	REGULAR VCT	60	0
071504010	15/04/2014	NTAJA	010	MM	06:12	JLPS	WSR	WL	FM						07:40	08:27	08:39	08:47						08:02	08:27	08:39	08:47						MM	08:59	09:00	MM	09:01	MM	Child		Yes	No	No	No	Yes	BODY PAIN	60	100	MALARIA
201504200	15/04/2014	KHUWI	200	BM	10:00	SC	PK	SC							11:18	11:03	12:35							11:48	11:12	12:36							FB	05:23	05:28	FB	05:28	FB	Child		Yes	No	No	No	No		60	500	MALARIA
161504035	15/04/2014	NTAJA	035	SD	06:19	JLPS	WL	FM							07:57	09:30	09:37							08:42	09:30	09:37							SD	09:56	09:58	SD	09:58	SD	Self		Yes	No	No	Yes	No		60	0	MASCULAR SKELETAL PAINS
201504150	15/04/2014	KHUWI	150	BM	08:20	AF	PK	SC							10:41	10:48	10:54							10:53	10:53	10:54							FB	02:43	02:48	FB	02:48	FB	Child		Yes	No	No	No	No		60	0	MALARIA
201504188	15/04/2014	KHUWI	188	BM	09:58	SC	PK								11:07	12:10								11:08	12:11								BM	02:21	02:23	BM	02:23	BM	Self		No	No	Yes	No	No		45	0	GE
201504114	15/04/2014	KHUWI	114	BM	07:32	SC	SC								10:03	11:15								10:03	11:15								BM	01:14	01:17	BM	01:17	BM	Self		No	Yes	No	No	No		20	0	RTI
071504057	15/04/2014	NTAJA	057	MM	06:58	JLPS	WL	FM							08:00	10:29	10:33							08:40	10:29	10:33							MM	10:50	10:51	MM	10:52	MM	Self		No	No	No	No	Yes	BODY PAINS	60	0	MALARIA
071504076	15/04/2014	NTAJA	076	MM	01:38	FM									02:05									02:05									MM	02:07	02:08	MM	02:09	MM	Self		No	No	No	No	Yes	GENERAL BODY PAIN	20	0	MUSCULAR SKELETAL PAIN
011504177	15/04/2014	KHUWI	177	FB	09:10	AF									11:42									11:43									FB	02:56	03:00	FB	03:00	FB	Self		No	No	No	No	Yes	SWELLING TONSIL	30	0	TONSITITIS
011504059	15/04/2014	KHUWI	059	FB	07:10	SC	PK								08:16	08:41								08:55	08:51								FB	10:55	10:58	FB	10:58	FB	Self		No	No	No	Yes	No		40	300	MALARIA
161504107	15/04/2014	NTAJA	107	SD	08:05	WL	FM								08:38	08:46								08:38	08:46								SD	09:03	09:05	SD	09:05	SD	Self		No	No	No	Yes	No		30	200	MASCULAR SKELETAL PAINS
161504008	15/04/2014	NTAJA	008	SD	06:10	WSR	JLPS	WL	FM						07:37	07:40	08:34	08:45						07:37	08:02	08:34	08:45						SD	09:00	09:02	SD	09:02	SD	Child		Yes	Yes	Yes	No	No		180	0	COUGH
011504021	15/04/2014	KHUWI	021	FB	05:20	SC	PK	SC							08:09	08:42	10:33							10:01	08:59	10:33							BM	12:16	12:19	BM	12:19	BM	Self		Yes	No	Yes	No	Yes	VOMITING	20	0	MALARIA
071504233	15/04/2014	NTAJA	233	MM	02:31	OPD									02:37									02:38									MM	02:46	02:47	MM	02:50	MM	Self		No	Yes	No	No	Yes	HEADACHE	30	0	LOWER RESPIRATORY TRACK
201504213	15/04/2014	KHUWI	213	BM	02:09	SC									14:00									14:01									FB	06:05	06:09	FB	06:09	FB	Child		Yes	No	Yes	No	No		12	0	GE
011504099	15/04/2014	KHUWI	099	FB	07:18	SC	SC								09:44	11:12								09:45	11:12								BM	01:21	01:23	BM	01:23	BM	Other	BROTHER	Yes	Yes	Yes	No	No		45	0	SEPSIS
161504184	15/04/2014	NTAJA	184	SD	11:11	JLPS	BS								11:14	11:57								11:38	12:00								SD	12:17	12:18	SD	12:19	SD	Child		Yes	Yes	No	No	No		15	0	COUGH
161504182	15/04/2014	NTAJA	182	SD	11:06	JLPS	WL	FM							11:07	11:56	11:59							11:39	11:58	11:59							SD	12:26	12:28	SD	12:29	SD	Self		Yes	No	No	Yes	No		300	0	MASCULAR SKELETAL PAINS
071504007	15/04/2014	NTAJA	007	MM	06:10	JLPS	WL	FM							07:30	08:27	08:40							07:52	08:27	08:41							MM	08:50	08:51	MM	08:54	MM	Child		Yes	No	Yes	No	No		10		DIARRHEA
161504067	15/04/2014	NTAJA	067	SD	07:09	JLPS	WL	FM							08:20	10:32	10:36							08:43	10:32	10:36							SD	10:48	10:49	SD	10:50	SD	Child		No	Yes	No	No	No		5	0	COUGH
201504153	15/04/2014	KHUWI	153	BM	10:05	SC	AS								11:52	11:53								12:13	11:59								FB	02:49	02:54	FB	02:55	FB	Child		Yes	No	No	No	Yes	VOMMITING	30	100	MALARIA
071504032	15/04/2014	NTAJA	032	MM	06:18	WSR	JLPS	WL	FM						07:47	07:48	09:18	09:25						07:47	08:20	09:18	09:25						MM	09:32	09:33	MM	09:34	MM	Child		Yes	Yes	No	No	No		10	0	RESPIRATORY TRACK INFECTI
201504014	15/04/2014	KHUWI	014	BM	05:15	SC	SC								08:44	09:47								08:46	09:48								BM	10:40	10:44	BM	10:44	BM	Child		Yes	Yes	No	No	No		40	300	MALARIA
161504209	15/04/2014	NTAJA	209	SD	01:56	JLPS	FM								01:59	03:10								02:30	03:10								SD	03:25	03:27	SD	03:28	SD	Self		Yes	No	No	No	No		20	0	MALARIA
011504059	15/04/2014	KHUWI	059	FB	06:00	SC	SC								08:05	09:30								08:06	09:31								FB	10:15	10:20	FB	10:21	FB	Child		No	Yes	No	No	No		15	0	ARI
071504123	15/04/2014	NTAJA	123	MM	08:24	JLPS		WL	FM						10:22	11:36	11:36	11:40						11:04	11:38	11:31	11:40						MM	12:04	12:05	MM	12:06	MM	Child		Yes	Yes	No	No	Yes	BODY PAIN/VOMITTING	60	0	FEVER
071504162	15/04/2014	NTAJA	162	MM	09:49	JLPS	BF	WL	FM						10:14	11:46	11:49	11:53						11:01	11:47	11:49	11:53						MM	12:21	12:22	MM	12:23	MM	Child		No	Yes	No	No	Yes	VOMITTING	120	0	MALARIA
071504149	15/04/2014	NTAJA	149	MM	09:25	JLPS	WL	FM							09:30	10:34	10:36							09:50	10:34	10:37							MM	10:57	10:58	MM	10:59	MM	Child		Yes	No	No	No	Yes	VOMITTING	45	0	MALARIA
071504225	15/04/2014	NTAJA	225	MM	02:18	JLPS	FM								02:20	03:24								02:48	03:25								MM	03:34	03:35	MM	03:36	MM	Child		Yes	Yes	No	No	No		20	0	MALARIA
161504052	15/04/2014	NTAJA	052	SD	01:35	JLPS	FM								01:40	02:38								01:42	02:38								SD	02:40	02:42	SD	02:43	SD	Child		Yes	Yes	No	No	No		60	0	MALARIA
201504148	15/04/2014	KHUWI	148	BM	08:19	SC	PK	PK							10:41	10:49	12:23							11:25	10:56	12:24							FB	05:44	05:48	FB	05:48	FB	Child		Yes	Yes	No	No	No		30	0	MALARIA
071504166	15/04/2014	NTAJA	166	MM	10:01	WL	FM								10:34	10:38								10:34	10:38								MM	12:46	12:47	MM	12:48	MM	Self		No	No	No	No	Yes	STOMACHES/BACKACHE	40	250	MUSCULAR SKELETAL PAIN
201504146	15/04/2014	KHUWI	146	BM	08:10	EM	SC	PK	PK						08:33	10:40	10:43	12:21						08:34	11:23	10:49	12:22						BM	03:04	03:08	BM	03:08	BM	Child		Yes	No	Yes	No	No		70	0	GE
011504035	15/04/2014	KHUWI	035	FB	05:35	SC	SC								08:28	09:41								08:29	09:42								BM	10:51	10:55	BM	10:55	BM	Self		No	No	No	No	Yes	SWELLING KNEE JOINT	130	0	SEPTIC ATTRITIC
201504054	15/04/2014	KHUWI	054	BM	05:55	SC	SC								08:57	09:51								08:58	09:52								BM	10:45	10:50	BM	10:50	BM	Child		Yes	Yes	No	No	No		30	250	ARI
201504006	15/04/2014	KHUWI	006	BM	05:00	SC	SC								07:50	09:27								07:51	09:28								FB	09:53	09:57	FB	09:58	FB	Child		No	Yes	No	No	No		30	0	ARI
011504009	15/04/2014	KHUWI	009	FB	05:10	SC	PK	SC							08:08	08:14	09:36							08:28	08:25	09:37							FB	10:30	10:36	FB	10:37	FB	Child		Yes	No	No	No	No		30	0	MALARIA
201504018	15/04/2014	KHUWI	018	BM	05:20	SC	SC								08:17	09:17								08:18	09:18								FB	09:06	09:10	FB	09:11
011504023	15/04/2014	KHUWI	023	FB	05:20	SC	PK	SC							08:24	08:18	09:45							08:45	08:34	09:46							FB	11:12	11:18	FB	11:19	FB	Self		Yes	No	No	No	No		15	100	SEPSIS
071504188	15/04/2014	NTAJA	188	MM	11:23	BS	WL	FM							11:26	11:22	11:32							11:29	11:29	11:32							MM	11:47	11:48	MM	11:49	MM	Self		No	No	No	No	Yes	GENERAL BODY PAINS	60	0	MUSCULAR SKELETAL PAIN
011504031	15/04/2014	KHUWI	031	FB	05:30	SC	PK	SC							08:26	08:19	10:04							08:50	08:38	10:04							BM	11:24	11:27	BM	11:27	BM	Self		Yes	No	Yes	No	Yes	HEADACHE	65	0	MALARIA
011504047	15/04/2014	KHUWI	047	FB	05:40	CS	SC								08:27	09:43								08:27	09:43								BM	11:00	11:04	BM	11:04	BM	Child		No	No	No	No	Yes	EAR PROBLEM + SORES	25	0	OTITIS EXTERNAL
011504185	15/04/2014	KHUWI	185	FB	09:20	AF	AS	SC							09:08	09:55	11:17							10:17	10:02	11:17							BM	01:30	01:33	BM	01:33	BM	Child		Yes	Yes	No	No	No		75	450	RTI
201504124	15/04/2014	KHUWI	124	BM	07:47	SC	PK	PK							10:11	10:37	12:12							11:13	10:41	12:13							FB	05:16	05:20	FB	05:20	FB	Child		Yes	No	No	No	No		30	200	MALARIA
201504040	15/04/2014	KHUWI	040	BM	05:40	AF	PK	SC							08:38	08:36	10:20							09:28	08:54	10:22							FB	01:19	01:24	FB	01:25	FB	Child		Yes	No	No	Yes	No		30	0	MALARIA
071504186	15/04/2014	NTAJA	186	MM	11:19	WL	FM								11:23	11:25								11:23	11:25								MM	11:41	11:42	MM	11:43	MM	Self		Yes	No	Yes	No	Yes	BODY PAIN	180	0	MALARIA
011504049	15/04/2014	KHUWI	049	FB	05:40	SC	PK	SC							08:28	08:17	09:45							08:45	08:34	09:46							BM	10:31	10:35	BM	10:35	BM	Self		No	No	No	Yes	Yes	SWELLING OF NECK	20	0	MALARIA
011504051	15/04/2014	KHUWI	051	FB	05:40	SC	SC								08:56	09:49								08:57	09:50								BM	11:08	11:12	BM	11:13	BM	Self		No	No	No	No	Yes	SORES AROUND WAIST	40	400	SORES IN THE WAIST
201504158	15/04/2014	KHUWI	158	BM	08:27	EM	AF	SC							08:47	10:48	11:29							08:48	10:49	11:29							BM	01:25	01:27	BM	01:27	BM	Child		No	Yes	No	No	Yes	VOMITING	39	250	RTI
071504026	15/04/2014	NTAJA	026	MM	06:16	WL	FM								08:03	08:21								08:03	08:21								MM	08:26	08:27	MM	08:28	MM	Self		No	No	No	No	Yes	STOMACHE/BODY PAINS	120	0	MUSCULAR SKELETAL PAIN
071504070	15/04/2014	NTAJA	070	MM	07:12	WL	FM								08:09	08:26								08:09	08:26								MM	08:38	08:39	MM	08:40	MM	Child		Yes	No	No	No	Yes	LASHES	30	0	PRURITIS
201504154	15/04/2014	KHUWI	154	BM	08:24	EM									09:20									09:21									BM	09:25	09:30	BM	09:30	BM	Child		No	No	No	No	Yes	DOG BITE	20	200	DOG BITE
071504064	15/04/2014	NTAJA	064	MM	07:08	JLPS	WL	FM							08:09	10:17	10:21							08:42	10:17	10:21							MM	10:34	10:35	MM	10:36	MM	Child		Yes	Yes	Yes	No	No		180	0	UPPER RESP TRACK INFECTIO
201504197	15/04/2014	KHUWI	197	BM	09:59	SC	SC								10:44	11:32								10:45	11:32								BM	01:36	01:39	BM	01:39	BM	Child		Yes	No	No	No	Yes	HEADECHE	20	0	SEPSIS
201504207	15/04/2014	KHUWI	207	BM	01:55	SC	SC								13:56	02:03								13:57	02:03								BM	03:57	03:59	BM	04:00	BM	Child		Yes	No	Yes	No	Yes	VOMITING	30	0	GE
161504042	15/04/2014	NTAJA	042	SD	06:37	JLPS	WL	FM							07:48	09:36	09:41							08:40	09:36	09:41							SD	09:59	10:01	SD	10:01	SD	Child		Yes	No	No	No	Yes	VOMITTING	20	0	MALARIA
201504070	15/04/2014	KHUWI	070	BM	06:54	SC	SC								09:11	10:10								09:12	10:11								FB	12:44	12:49	FB	12:50	FB	Child		No	Yes	No	No	No		60	100	ARI
201504074	15/04/2014	KHUWI	074	BM	06:55	EM	SC	PK	SC						08:43	09:26	09:29	10:39						08:44	10:05	09:34	10:40						FB	02:18	02:23	FB	02:24	FB	Child		Yes	No	No	Yes	Yes	VOMMITING	60	300	MALARIA
161504220	15/04/2014	NTAJA	220	SD	02:09	JLPS	FM								02:14	03:26								03:32	03:26								SD	03:28	03:40	SD	03:41	SD	Child		Yes	No	No	Yes	No		10	0	MALARIA
011504077	15/04/2014	KHUWI	077	FB	06:57	SC	PK	SC							08:59	08:48	10:38							10:04	09:02	10:40							FB	02:06	02:11	FB	02:12	FB	Child		Yes	No	No	No	No		60	0	MALARIA
011504081	15/04/2014	KHUWI	081	FB	06:59	SC	AS	SC							09:31	09:32	11:16							10:08	09:37	11:16							BM	01:18	01:20	BM	01:20	BM	Child		Yes	Yes	No	No	No		25	0	MALARIA
201504066	15/04/2014	KHUWI	066	BM	06:25	CS	SC	PK	SC						08:19	09:06	09:20	10:32						08:19	10:03	09:26	10:33						FB	01:37	01:41	FB	01:41	FB	Child		Yes	No	No	Yes	No		60	0	MALARIA
161504024	15/04/2014	NTAJA	024	SD	06:15	JLPS	WL	FM							07:59	09:28	09:32							08:20	09:28	09:32							SD	09:40	09:42	SD	09:43	SD	Child		No	Yes	No	No	No		120	0	COUGH
201504020	15/04/2014	KHUWI	020	BM	05:20	SC	PK	SC							08:23	08:16	09:44							08:42	08:33	09:45							BM	10:26	10:30	BM	10:30	BM	Self		No	No	No	No	Yes	FEEL DIZZY	5	0	DIZZINESS
011504097	15/04/2014	KHUWI	097	FB	07:14	SC	AS	SC							09:46	09:50	11:08							09:47	10:00	11:09							FB	04:38	04:43	FB	04:43	FB	Self		No	No	No	Yes	No		60	500	ANALGESIA
161504019	15/04/2014	NTAJA	019	SD	06:14	WL	FM								07:44	08:19								07:44	08:19								SD	08:21	08:22	SD	08:22	SD	Self		No	No	No	No	Yes	BILHAZIA	90	0	BILHAZIA
201504130	15/04/2014	KHUWI	130	BM	07:55	EM	SC	PK	PK						08:39	10:15	10:31	12:11						08:40	11:11	10:38	12:11						FB	05:06	05:09	FB	05:09	FB	Child		Yes	Yes	No	No	No		60	0	MALARIA
011504103	15/04/2014	KHUWI	103	FB	07:23	SC	SC								09:36	09:38								09:37	09:43								FB	10:57	11:02	FB	11:03	FB	Self		No	No	No	Yes	No		30	0	ABDOMINAL PAIN
201504104	15/04/2014	KHUWI	104	BM	07:25	SC	AJ	SC							09:50	09:52	11:21							10:15	10:08	11:24							FB	04:25	04:29	FB	04:29	FB	Child		No	No	No	No	Yes	VOMMITING	30	0	MALARIA
161504130	15/04/2014	NTAJA	130	SD	08:38	JLPS	WSR	WL	FM						10:51	11:28	11:28	11:32						11:30	11:28	11:28	11:32						SD	11:40	11:41	SD	11:42	SD	Child		Yes	No	No	No	Yes	VOMITTING	20	0	MALARIA
201504026	15/04/2014	KHUWI	026	BM	05:30	SC	PK	SC							08:26	08:18	10:03							08:49	08:35	10:03							BM	11:28	11:33	BM	11:33	BM	Child		Yes	No	No	No	Yes	VOMITING	100	500	MALARIA
161504215	15/04/2014	NTAJA	215	SD	02:03	JLPS	OPD	FM							02:10	02:56	03:05							02:50	02:56	03:06							SD	03:18	03:19	SD	03:20	SD	Child		Yes	No	No	Yes	No		10	0	MALARIA
011504113	15/04/2014	KHUWI	113	FB	07:38	AF	PK	SC							10:04	10:14	11:45							10:20	10:20	11:45							BM	01:42	01:46	BM	01:46	BM	Child		Yes	Yes	No	No	No		45	300	MALARIA
201504126	15/04/2014	KHUWI	126	BM	07:50	SC	SC								09:45	09:50								09:49	09:54								FB	11:23	11:28	FB	11:29	FB	Self		No	Yes	No	No	No		20	0	RUNNING NOSE
201504128	15/04/2014	KHUWI	128	BM	07:51	CS	SC	PK	SC						08:40	10:16	10:32	11:48						08:41	11:19	10:39	11:49						FB	03:21	03:26	FB	03:26	FB	Child		Yes	No	No	No	No		60	500	MALARIA
011504183	15/04/2014	KHUWI	183	FB	09:20	SC	PK	PK							10:00	10:50	12:27							11:28	10:59	12:28							BM	03:11	03:14	BM	03:14	BM	Self		Yes	Yes	Yes	Yes	No		35	350	MALARIA
071504109	15/04/2014	NTAJA	109	MM	08:06	JLPS	WL	FM							08:59	10:56	10:59							09:44	10:56	10:59							MM	11:15	11:16	MM	11:17	MM	Self		Yes	Yes	No	No	Yes	BODY PAINS	60	0	MALARIA
201504140	15/04/2014	KHUWI	140	BM	08:05	SC	PK	SC							09:06	09:15	10:38							10:03	09:22	10:38							BM	12:20	12:22	BM	12:23	BM	Self		No	Yes	No	Yes	No		130	700	RTI
201504142	15/04/2014	KHUWI	142	BM	08:05	SC	PK	PK							10:39	10:47	12:21							11:27	10:48	12:22							FB	05:49	05:54	FB	05:54	FB	Child		Yes	No	No	No	No		120	0	MALARIA
201504144	15/04/2014	KHUWI	144	BM	08:09	SC	PK	PK							10:17	10:39	12:16							11:22	10:45	12:17							BM	02:43	02:46	BM	02:46	BM	Self		Yes	Yes	No	No	Yes	BODY PAIN	50	0	MALARIA
011504149	15/04/2014	KHUWI	149	FB	08:20	SC	PK	PK							10:42	10:48	12:24							11:31	10:53	12:25							BM	03:29	03:32	BM	03:32	BM	Child		Yes	No	No	No	Yes	VOMITING	15	150	MALARIA
201504190	15/04/2014	KHUWI	190	BM	09:56	AF	PK	SS							10:30	10:33	10:54							10:47	10:40	10:55							BM	12:56	12:58	BM	12:58	BM	Self		Yes	Yes	No	No	Yes	ABDOMINAL PAIN	5	0	RTI
011504001	15/04/2014	KHUWI	001	FB	05:00	SC	PK	SC							07:30	07:53	09:14							07:58	08:09	09:15							FB	09:19	09:24	FB	09:25	FB	Child		Yes	No	No	No	Yes	VOMMITING	7	0	MALARIA
161504202	15/04/2014	NTAJA	202	SD	01:42	JLPS	FM								02:48	03:01								02:22	03:01								SD	03:15	03:16	SD	03:17	SD	Self		Yes	No	No	Yes	No		20	0	MALARIA
201504120	15/04/2014	KHUWI	120	BM	07:40	SC	SC								10:08	11:30								10:08	11:31								FB	04:15	04:19	FB	04:19	FB	Self		No	No	No	Yes	No		60	500	GASTRITIS
071504136	15/04/2014	NTAJA	136	MM	01:28	FM									01:56									01:56									MM	02:01	02:02	MM	02:03	MM	Self		No	No	No	No	Yes	CHEST PAINS	10	0	MUSCULAR SKELETAL PAIN
201504170	15/04/2014	KHUWI	170	BM	08:51	CS									09:02									09:03									BM	09:04	09:06	BM	09:06	BM	Child		No	No	No	No	Yes	REGULAR UNDER 5	15	0
011504087	15/04/2014	KHUWI	087	FB	07:06	EM	SC	SC							08:34	09:12	11:02							08:35	09:13	11:02							BM	01:06	01:08	BM	01:08	BM	Child		No	Yes	No	No	No		25	0	RTI
011504172	15/04/2014	KHUWI	172	FB	08:52	SC	PK								10:58	12:08								10:59	12:09								BM	02:15	02:18	BM	02:18	BM	Child		No	Yes	No	No	No		5	0	RTI
201504036	15/04/2014	KHUWI	036	BM	05:40	AF	PK								08:33	08:31								08:54	08:49								BM	10:11	10:15	BM	10:15	BM	Child		Yes	No	No	No	Yes	HEADACHE	30	0	HEADACHE
201504178	15/04/2014	KHUWI	178	BM	09:10	SC	PK								10:59	12:06								10:59	12:08								FB	04:44	04:49	FB	04:50	FB	Child		No	Yes	No	No	No		30	100	RTI
011504071	15/04/2014	KHUWI	071	FB	06:54	EM	SC	PK	SC						08:35	09:25	09:29	11:20						08:36	10:06	09:34	11:20						BM	01:03	01:05	BM	01:05	BM	Child		Yes	No	No	No	Yes	VOMITING	25	0	MALARIA
011504179	15/04/2014	KHUWI	179	FB	09:10	SC	PK	PK							10:11	10:48	12:14							11:27	11:03	12:15							BM	02:28	02:31	BM	02:31	BM	Self		Yes	Yes	Yes	No	Yes	VOMITING	50	0	MALARIA
011504157	15/04/2014	KHUWI	157	FB	08:27	SC	PK	SC							10:53	10:47	12:33							11:27	10:59	12:34							FB	05:28	05:31	FB	05:31	FB	Child		Yes	No	No	No	No		30	0	MALARIA
071504181	15/04/2014	NTAJA	181	MM	11:00	JLPS	WL	FM							11:02	12:01	12:06							11:34	12:01	12:06								12:43	12:44		12:48	MM	Child		Yes	Yes	No	No	No		250	0	MALARIA
011504125	15/04/2014	KHUWI	125	FB	07:47	EM	SC	PK							08:48	10:11	10:30							08:49	10:11	10:36							FB	01:48	01:53	FB	01:53	FB	Child		Yes	Yes	No	No	No		60	0	MALARIA
201504190	15/04/2014	KHUWI	190	BM	08:40	AF	PK	PK							10:30	10:49	12:26							11:32	10:58	12:27							FB	05:54	05:58	FB	05:58	FB	Child		Yes	No	No	Yes	No		30	200	MALARIA
161504173	15/04/2014	NTAJA	173	SD	10:28	OPD	JLPS	WL	FM						10:34	10:38	11:56	12:02						10:35	11:12	11:56	12:02						SD	12:36	12:38	SD	12:39	SD	Self		Yes	No	No	No	No		120	0	MALARIA
071504221	15/04/2014	NTAJA	221	MM	02:12	JLPS	OPD	FM							02:14	03:00	03:09							02:40	03:01	03:09							MM	03:24	03:25	MM	03:26	MM	Child		Yes	No	No	No	Yes	HEADACHE	30	0	MALARIA
071504014	15/04/2014	NTAJA	014	MM	06:13	JLPS	WL	FM							07:34	08:48	08:54							08:02	08:48	08:54							MM	09:08	09:09	MM	09:12	MM	Child		Yes	Yes	No	No	Yes	DIFFICULT BREATHING	10	0	RESPIRATORY TRACK INFECTI
011504105	15/04/2014	KHUWI	105	FB	07:27	AF	AJ	SC							10:14	09:58	11:41							10:18	10:10	11:41							BM	01:39	01:42	BM	01:42	BM	Child		Yes	Yes	No	No	No		40	0	FEVER
161504205	15/04/2014	NTAJA	205	SD	01:55	JLPS	OPD	FM							01:59	02:52	02:57							02:39	02:52	02:57							SD	03:05	03:07	SD	03:07	SD	Self		Yes	No	No	Yes	No		30	0	MALARIA
071504194	15/04/2014	NTAJA	194	MM	11:34	JLPS	WL	FM							11:36	12:03	12:09							11:57	12:03	12:09							MM	12:40	12:41	MM	12:42	MM	Child		Yes	No	No	No	Yes	STOMACHES	15	0	MALARIA
201504042	15/04/2014	KHUWI	042	BM	05:40	AF	PK	SC							08:34	08:33	10:18							08:51	08:51	10:20							FB	01:12	01:17	FB	01:18	FB	Child		Yes	No	No	No	Yes	VOMMITING	20	0	MALARIA
201504050	15/04/2014	KHUWI	050	BM	05:45	AF	PK	SC							08:34	08:34	10:20							08:58	08:56	10:20							BM	11:33	11:36	BM	11:36	BM	Self		Yes	No	No	No	Yes	VOMITING	45	0	MALARIA
071504041	15/04/2014	NTAJA	041	MM	06:36	JLPS	WL	FM							07:50	09:32	09:38							08:20	09:33	09:38							MM	09:56	09:57	MM	09:58	MM	Self		Yes	No	No	No	Yes	BODY PAINS	60	0	MUSCULAR SKELETAL PAIN
201504164	15/04/2014	KHUWI	164	BM	08:33	SC	PK								10:56	12:04								10:57	12:07								BM	02:11	02:14	BM	02:15	BM	Self		Yes	Yes	No	No	No		45	0	RTI
201504214	15/04/2014	KHUWI	214	BM	02:10	SC									14:01									14:02									BM	03:45	03:46	BM	03:47	BM	Self		No	No	No	No	Yes	TEETH PROBLEM	45	0
161504171	15/04/2014	NTAJA	171	SD	10:41	JLPS	WL	FM							10:44	11:57	12:00							11:20	11:57	12:00							SD	12:30	12:32	SD	12:32	SD	Self		Yes	No	No	No	No		120	0	MALARIA
201504186	15/04/2014	KHUWI	186	BM	09:55	SC	PK	PK							10:00	10:51	12:27							11:28	11:00	12:28							BM	03:18	03:21	BM	03:21	BM	Child		Yes	Yes	No	No	No		80	350	MALARIA
201504208	15/04/2014	KHUWI	208	BM	01:55	SC	AS								13:50	02:03								14:07	02:06								FB	06:14	06:18	FB	06:19	FB	Child		Yes	No	No	No	No		60	0	MALARIA
201504212	15/04/2014	KHUWI	212	BM	02:05	SC									14:00									14:00									FB	06:10	06:14	FB	06:14	FB	Child		Yes	No	No	No	Yes	VOMMITING	18	0	SEPSIS
201504211	15/04/2014	KHUWI	211	BM	02:01	SC	SC								13:59	02:03								02:00	02:05								BM	04:00	04:05	BM	04:05	BM	Child		Yes	No	Yes	No	No		45	0	SEPSIS
161504053	15/04/2014	NTAJA	053	SD	06:35	JLPS	WL	FM							07:49	09:30	09:34							08:15	09:30	09:35							SD	09:43	09:45	SD	09:45	SD	Child		Yes	Yes	Yes	No	Yes	VOMITTING	60	0	MALARIA
161504230	15/04/2014	NTAJA	230	SD	02:00	JLPS	FM								02:10	03:00								02:40	03:00								SD	03:12	03:14	SD	03:14	SD	Child		Yes	No	No	No	No		10	0	MALARIA
071504091	15/04/2014	NTAJA	091	MM	07:36	JLPS	WL	FM							08:42	10:54	10:54							09:20	10:54	10:54							MM	11:12	11:13	MM	11:14	MM	Child		Yes	Yes	No	No	No		120	0	COUGH
071504190	15/04/2014	NTAJA	190	MM	11:28	JLPS	BS	FM	WL	FM					11:30	11:52	11:56	12:05	12:07					11:35	11:54	11:56	12:05	12:07						12:37	12:38		12:39	MM	Child		Yes	Yes	No	No	No		10	0	MALARIA
011504175	15/04/2014	KHUWI	175	FB	09:01	CS									09:04									09:04									BM	09:07	09:09	BM	09:10	BM	Child		No	No	No	No	Yes	REGULAR UNDER 5	7	0
071504004	15/04/2014	NTAJA	004	MM	06:09	JLPS	WL	FM							07:35	08:30	08:40							08:11	08:30	08:41							MM	08:55	08:55	MM	08:57	MM	Self		Yes	No	No	No	Yes	BODY PAINS	60	500	MALARIA
071504106	15/04/2014	NTAJA	106	MM	08:04	KC									08:50									08:57									MM	09:22	09:23	MM	09:24	MM	Self		No	Yes	No	No	No		60	0	COUGH
071504217	15/04/2014	NTAJA	217	MM	02:07	FM									03:41									03:41									MM	03:52	03:53	MM	03:54	MM	Self		No	No	No	No	Yes	BODY PAINS	60	0	MUSCULAR SKELETAL PAIN
071504148	15/04/2014	NTAJA	148	MM	09:18	WL	FM								09:43	09:48								09:43	09:48								MM	10:10	10:11	MM	10:12	MM	Child		Yes	No	No	No	No		10	0	IMPENTIGO
071504068	15/04/2014	NTAJA	068	MM	07:10	JLPS	WL	FM							08:55	11:06	11:11							09:30	11:06	11:11							MM	11:38	11:39	MM	11:40	MM	Self		Yes	No	No	No	Yes	BODY PAINS	15	0	MALARIA
161504104	15/04/2014	NTAJA	104	SD	08:00	WSR	WL	FM							08:16	08:24	08:34							08:16	08:24	08:34							SD	08:44	08:45	SD	08:46	SD	Self		No	No	No	Yes	No		60	0	MASCULAR SKELETAL PAIN
071504011	15/04/2014	NTAJA	011	MM	06:12	JLPS	WL	FM							07:44	08:45	08:51							08:07	08:45	08:51							MM	09:05	09:06	MM	09:07	MM	Other	SISTER	No	No	No	No	Yes	HEADECHE/VOMITTING	25	300	MUSCULAR SKELETAL PAIN
071504170	15/04/2014	NTAJA	170	MM	10:13	JLPS	WL	FM							10:44	11:52	11:56							11:22	11:54	11:56							MM	12:24	12:25	MM	12:26	MM	Self		Yes	No	Yes	No	No		20	0	COUGH
071504105	15/04/2014	NTAJA	105	MM	08:01	JLPS	WL	FM							08:50	10:52	10:53							09:40	10:52	10:53							MM	11:04	11:05	MM	11:06	MM	Child		No	No	No	No	Yes	PAIN IN FEEL/VOMITTI	30	0	UPPER RESPIRATORY INFECTI
161504204	15/04/2014	NTAJA	204	SD	01:55	JLPS	OPD	FM							01:57	02:51	02:56							02:30	02:52	02:56							SD	03:00	03:02	SD	03:02	SD	Self		Yes	No	No	Yes	No		30	0	MALARIA
161504229	15/04/2014	NTAJA	229	SD	02:27	AFM	FM								02:49	02:50								02:49	02:52								SD	02:57	02:58	SD	02:59	SD	Child		No	No	No	No	Yes	CASUALTY	60	0	SPRAIN
201504078	15/04/2014	KHUWI	078	BM	06:58	SC	SC								09:26	10:39								09:26	10:40								FB	02:12	02:16	FB	02:17	FB	Self		No	No	No	Yes	No		60	0	BACKACHE
201504092	15/04/2014	KHUWI	092	BM	07:07	SC	AS	SC							09:39	09:45	10:58							10:16	09:58	10:58							BM	12:53	12:56	BM	12:56	BM	Self		Yes	No	No	No	Yes	HEADACHE	35	250	SEPSIS
071504129	15/04/2014	NTAJA	129	MM	08:38	JLPS	BS	WL	FM						10:20	11:40	11:45	11:48						11:00	11:42	11:45	11:48						MM	12:16	12:18	MM	12:20	MM	Child		Yes	Yes	No	No	No		80	200	COUGH
071504100	15/04/2014	NTAJA	100	MM	01:05	JLPS	FM								01:07	03:05								01:49	03:05								MM	03:08	03:09	MM	03:10	MM	Child		Yes	No	No	No	Yes	HEADECHE	25	0	MUSCULAR SKELETAL PAIN
071504056	15/04/2014	NTAJA	056	MM	06:57	JLPS	WL	FM							08:04	10:30	10:33							08:34	10:30	10:34							MM	10:54	10:55	MM	10:56	MM	Self		No	No	No	No	Yes	GENERAL BODY PAIN	60	0	MALARIA
071504086	15/04/2014	NTAJA	086	MM	07:31	JLPS	WL	FM							08:44	10:16	10:17							09:25	10:16	10:18							MM	10:30	10:31	MM	10:32	MM	Self		No	No	No	No	Yes	BODY PAINS	20	0	MUSCULAR SKELETAL PAIN
161504234	15/04/2014	NTAJA	234	SD	02:35	OPD	JLPS	OPD	FM						03:08	03:09	03:27	03:53						03:08	03:30	03:27	03:53						SD	04:07	04:09	SD	04:09	SD	Child		Yes	Yes	No	No	No		180	1200	MALARIA
011504119	15/04/2014	KHUWI	119	FB	07:40	SC	PK	SC							10:06	10:19	11:53							10:44	10:25	11:53							BM	02:03	02:05	BM	02:05	BM	Child		Yes	No	Yes	No	No		10	100	MALARIA
071504212	15/04/2014	NTAJA	212	MM	02:02	JLPS	FM								02:04	03:27								02:35	03:27								MM	03:37	03:38	MM	03:39	MM	Child		Yes	No	No	No	Yes	LASLES	30	0	COLD
161504147	15/04/2014	NTAJA	147	SD	09:16	OPD	JLPS	FM							02:32	02:38	03:21							02:31	03:00	03:21							SD	03:32	03:34	SD	03:34	SD	Child		Yes	Yes	No	No	No		20	0	FEVER
011504139	15/04/2014	KHUWI	139	FB	08:04	SC	PK	PK							10:38	10:41	12:20							11:22	10:46	12:20							BM	03:00	03:04	BM	03:04	BM	Self		No	No	No	No	Yes	GENERAL BODY PAIN	65	0	MALARIA
071504152	15/04/2014	NTAJA	152	MM	09:26	WL	FM								10:15	10:18								10:16	10:18								MM	10:37	10:38	MM	10:39	MM	Self		Yes	No	No	No	Yes	BODY PAIN/HEADACHE	60	0	MUSCULAR SKELETAL PAIN
071504223	15/04/2014	NTAJA	223	MM	02:14	FM									02:27									02:27									MM	02:28	02:29	MM	02:39	MM	Self		Yes	Yes	No	No	Yes	BODY PAINS	20	0	MUSCULAR SKELETAL PAIN
201504012	15/04/2014	KHUWI	012	BM	05:10	SC	PK	SC							08:11	08:26	10:11							08:52	08:42	10:12							FB	12:59	01:04	FB	01:05	FB	Child		No	No	No	Yes	No		30	0	MALARIA
201504118	15/04/2014	KHUWI	118	BM	07:40	SC	PK	SC							10:00	10:18	11:26							10:00	10:24	11:27							FB	03:56	04:00	FB	04:00	FB	Self		No	Yes	No	No	No		60	400	PNEUMONIA
161504236	15/04/2014	NTAJA	236	SD	02:38	JLPS	FM								02:40	03:32								03:12	03:32								SD	03:50	03:52	SD	03:52	SD	Child		Yes	Yes	No	No	No		60	0	MALARIA
011504069	15/04/2014	KHUWI	069	FB	06:53	SC	PK	SC							09:11	09:18	10:07							09:36	09:24	10:08							FB	12:16	12:20	FB	12:21	FB	Other	MOTHER	Yes	No	No	Yes	No		60	100	MALARIA
201504046	15/04/2014	KHUWI	046	BM	05:45	SC	SC								08:04	09:36								08:04	09:36								BM	09:54	09:58	BM	09:59	BM	Self		No	No	Yes	No	No		15	0	GE
201504084	15/04/2014	KHUWI	084	BM	07:00	EM	SC	SC							08:37	09:43	11:10							08:38	09:44	11:10							BM	01:10	01:13	BM	01:13	BM	Child		Yes	Yes	No	No	No		90	0	RTI
201504102	15/04/2014	KHUWI	102	BM	07:20	SC	SC								09:47	11:18								09:47	11:18								BM	01:28	01:30	BM	01:30	BM	Self		Yes	Yes	No	No	No		25	0	RTI
161504036	15/04/2014	NTAJA	036	SD	06:22	JLPS	WL	FM							07:50	09:17	09:23							08:21	09:17	09:23							SD	09:50	09:52	SD	09:52	SD	Self		Yes	No	No	Yes	No		70	0	MALARIA
071504155	15/04/2014	NTAJA	155	MM	09:29	PC									10:40									11:05									MM	11:24	11:25	MM	11:26	MM	Self		No	No	No	No	Yes	HTC SERVICES	60	0	HTC SERVICES
161504033	15/04/2014	NTAJA	033	SD	06:18	JLPS	WL	FM							07:48	09:31	09:36							08:18	09:31	09:36							SD	09:53	09:55	SD	09:55	SD	Child		Yes	Yes	No	No	No		60	0	FEVER
161504013	15/04/2014	NTAJA	013	SD	06:13	JLPS	WL	FM							07:45	08:43	08:51							08:17	08:43	08:51							SD	09:06	09:07	SD	09:08	SD	Self		No	No	No	Yes	No		6	0	MASCULAR SKELETAL PAIN
201504022	15/04/2014	KHUWI	022	BM	05:20	SC	SC								07:51	09:26								07:51	09:28								FB	09:46	09:52	FB	09:53	FB	Child		No	Yes	No	No	No		30	0	ARI
201504184	15/04/2014	KHUWI	184	BM	09:56	SC	PK	AS							10:04	10:54	12:29							11:39	11:05	12:29							BM	02:24	03:28	BM	03:28	BM	Child		No	No	No	No	Yes	HEADECH	80	0	MSP
011504095	15/04/2014	KHUWI	095	FB	07:09	EM	SC	SC							08:38	09:41	11:04							08:39	09:41	11:06							FB	03:36	03:40	FB	03:40	FB	Child		Yes	Yes	No	No	No		60	0	ARI
071504040	15/04/2014	NTAJA	040	MM	06:28	JLPS	WL	FM							07:38	09:21	09:28							08:01	09:21	09:28							MM	09:36	09:37	MM	09:38	MM	Child		Yes	No	No	No	Yes	BODY	40	0	MALARIA
071504092	15/04/2014	NTAJA	092	MM	07:40	JLPS	WL	FM							08:49	11:02	11:05							09:41	11:02	11:05							MM	11:30	11:31	MM	11:32	MM	Child		Yes	No	Yes	No	Yes	EAR PAIN	45	0	MALARIA
201504206	15/04/2014	KHUWI	206	BM	10:03	AF	DK	SC							11:41	11:15	12:36							11:51	11:23	12:37							FB	05:32	05:35	FB	05:35	FB	Self		Yes	No	No	Yes	No		60	500	MALARIA
071504208	15/04/2014	NTAJA	208	MM	01:56	JLPS	OPD	FM							02:58	02:58	03:12							02:35	02:58	03:12							MM	03:21	03:22	MM	03:23	MM	Child		Yes	No	No	No	No		60	0	MALARIA
011504121	15/04/2014	KHUWI	121	FB	07:44	SC	PK	SC							10:10	10:29	11:33							10:52	10:35	11:34							FB	04:05	04:10	FB	04:10	FB	Child		Yes	No	No	No	No		60	400	MALARIA
071504081	15/04/2014	NTAJA	081	MM	07:27	WSR	JLPS	WL	FM						08:13	08:20	10:23	10:28						08:14	09:02	10:23	10:28						MM	10:40	10:41	MM	10:42	MM	Child		Yes	No	No	No	Yes	HEADECHE/DIFF BREATH	120	500	MALARIA
071504218	15/04/2014	NTAJA	218	MM	02:08	JLPS	FM								02:10	03:11								02:40	03:11								MM	03:15	03:16	MM	03:17	MM	Child		Yes	Yes	No	No	No		60	0	MALARIA
201504122	15/04/2014	KHUWI	122	BM	07:44	SC	SC								10:09	11:30								10:10	11:31								FB	04:20	04:24	FB	04:25	FB	Self		No	No	No	No	No		60	200	SEPSIS
201504210	15/04/2014	KHUWI	210	BM	02:00	SC	AS								13:57	02:04								13:58	02:06								BM	03:52	03:56	BM	03:56	BM	Child		Yes	Yes	No	No	No		10	0	SEPSIS
011504079	15/04/2014	KHUWI	079	FB	06:58	SC	SC								09:29	10:28								09:30	10:28								BM	12:12	12:16	BM	12:16	BM	Child		No	Yes	No	No	No		15	0	RTI
011504039	15/04/2014	KHUWI	039	FB	05:35	AF	PK	SC							08:31	08:29	10:08							08:53	08:49	10:10							FB	12:37	12:42	FB	12:43	FB	Self		No	No	No	Yes	No		20	0	RI
161504125	15/04/2014	NTAJA	125	SD	08:30	JLPS	WSR	WL	FM						09:30	10:54	10:58	11:01						09:50	10:54	10:58	11:01						SD	11:07	11:09	SD	11:09	SD	Self		No	No	No	Yes	No		60	0	MUSCULAR SKELETAL PAIN
071504113	15/04/2014	NTAJA	113	MM	08:09	WL	JLPS								10:06	10:40								10:06	11:13								MM	02:58	02:59	MM	03:00	MM	Self		No	Yes	No	No	No		120	0
011504065	15/04/2014	KHUWI	065	FB	06:30	CS	SC	PK	SC						08:21	09:05	09:14	10:34						08:22	10:02	09:21	10:34						BM	12:24	12:27	BM	12:27	BM	Child		Yes	No	Yes	No	No		140	900	MALARIA
161504079	15/04/2014	NTAJA	079	SD	07:26	WL	FM								08:31	08:42								08:31	08:43								SD	08:53	08:54		08:55	SD	Child		Yes	Yes	No	No	Yes	RASH	45	300	FEVER
011504091	15/04/2014	KHUWI	091	FB	07:07	SC	AS	SC							09:37	09:59	10:43							10:18	10:11	10:43							BM	12:48	12:50	BM	12:50	BM	Child		Yes	No	No	No	Yes	HEADACHE	40	300	MALARIA
071504199	15/04/2014	NTAJA	199	MM	01:04	JLPS	FM								01:10	02:04								02:00	02:40								MM	02:51	02:52	MM	02:53	MM	Self		Yes	No	No	No	Yes	GENERAL BODY PAINS	80		MUSCULAR SKELETAL PAIN
161504183	15/04/2014	NTAJA	183	SD	11:07	JLPS	WL	FM							11:08	12:00	12:02							11:41	12:00	12:02							SD	12:40	12:42	SD	12:42	SD	Self		Yes	No	No	No	No		60	0	MALARIA
071504137	15/04/2014	NTAJA	137	MM	09:03	WL	FM								09:40	09:45								09:40	09:45								MM	10:06	10:02	MM	10:08	MM	Self		No	Yes	No	No	Yes	BODY PAINS/HEADECHE	120	0	MUSCULAR SKELETAL PAIN
201504110	15/04/2014	KHUWI	110	BM	07:32	CS	SC	SC							09:42	10:03	10:43							09:43	10:04	10:45							FB	02:38	02:42	FB	02:42	FB	Child		Yes	Yes	No	No	No		60	0	ARI
161504157	15/04/2014	NTAJA	157	SD	09:39	JLPS	WL	FM							10:24	11:48	11:52							11:14	11:48	11:52							SD	12:10	12:12	SD	12:13	SD	Child		Yes	No	No	No	Yes	VOMITTING	120	0	MALARIA
161504201	15/04/2014	NTAJA	201	SD	01:40	JLPS	OPD	FM							01:45	02:35	02:45							02:00	02:35	02:45							SD	02:53	02:55	SD	02:55	SD	Self		Yes	No	No	Yes	No		30	0	MALARIA
201504088	15/04/2014	KHUWI	088	BM	07:06	SC	PK								11:16	12:14								11:16	12:15								BM	02:31	02:35	BM	02:35	BM	Self		No	Yes	No	No	No		70	0	RTI
201504010	15/04/2014	KHUWI	010	BM	05:10	SC	PK	SC							08:05	08:45	10:26							10:00	08:59	10:26							BM	11:57	12:03	BM	12:03	BM	Child		No	No	Yes	No	Yes	VOMITING	20	100	MALARIA
071504110	15/04/2014	NTAJA	110	MM	08:06	WL	FM								08:40	08:48								08:40	08:48								MM	11:35	11:36	MM	11:36	MM	Child		No	Yes	No	No	No		90	0	PLUNTIS
011504167	15/04/2014	KHUWI	167	FB	08:47	AF	PK	PK							10:33	10:48	12:18							11:25	10:52	12:19							FB	04:51	04:56	FB	04:57	FB	Child		Yes	Yes	No	No	No		120	0	MALARIA
201504162	15/04/2014	KHUWI	162	BM	08:31	SC	PK	PK							10:56	11:06	12:01							11:40	11:15	12:04							FB	05:58	06:01	FB	06:01	FB	Child		Yes	No	No	No	No		30	250	MALARIA
011504189	15/04/2014	KHUWI	189	FB	09:25	FB	SC								10:13	10:40								10:13	10:43								FB	02:32	02:36	FB	02:37	FB	Self		No	No	No	No	Yes	WOUND	15	0	WOUND
201504048	15/04/2014	KHUWI	048	BM	05:40	SC	SC								07:59	09:16								08:01	09:17								FB	09:30	09:36	FB	09:37	FB			No	No	No	No	Yes	SWELLINGS	40	0	PC SWELLINGS
201504038	15/04/2014	KHUWI	038	BM	05:40	AF	PK								08:36	08:32								08:58	08:51								FB	08:52	08:57	FB	08:58	FB	Self		No	No	No	Yes	No		15	0	MSP(JOINT PAINS)
071504211	15/04/2014	NTAJA	211	MM	02:02	JLPS	FM								02:04	03:21								02:38	03:21								MM	03:31	03:32	MM	03:33	MM	Child		Yes	No	No	No	Yes	HEADECHE	30	0	MUSCULAR SKELETAL PAIN
161504074	15/04/2014	NTAJA	074	SD	07:16	WL	FM								08:24	08:30								08:24	08:30								SD	08:40	08:41	SD	08:42	SD	Child		No	No	No	No	Yes	WOUND	180	0	WOUND
071504121	15/04/2014	NTAJA	121	MM	08:20	JLPS	WL	FM							10:42	11:43	11:47							11:15	11:43	11:47							MM	12:07	12:08	MM	12:09	MM	Child		Yes	Yes	No	No	No		120	0	COUGH
011504015	15/04/2014	KHUWI	015	FB	05:15	SC	PK	SC							08:14	08:24	10:07							08:51	08:41	10:08							FB	12:22	12:28	FB	12:29	FB	Self		No	No	No	Yes	No		30	100	ANALGESIA
201504004	15/04/2014	KHUWI	004	BM	05:00	SC	PK								07:44	08:10								08:24	08:20								FB	08:25	08:30	FB	08:31	FB	Child		Yes	Yes	No	No	No		30	0	MALARIA
201504032	15/04/2014	KHUWI	032	BM	05:40	SC	PK	SC							08:30	08:30	10:13							08:54	08:48	10:13							BM	11:49	11:53	BM	11:53	BM	Child		Yes	No	No	No	Yes	HEADACHE	6	0	MALARIA
011504111	15/04/2014	KHUWI	111	FB	07:37	SC									07:41									07:43									FB	07:44	07:47	FB	07:47	FB	Child		Yes	No	No	No	Yes	DIFICULT BREATHING	30	150	PNEUMONIA
011504163	15/04/2014	KHUWI	163	FB	08:33	SC	PK								10:58	12:02								10:56	12:05								BM	02:08	02:11	BM	02:11	BM	Self		No	Yes	No	No	No		25	0	RTI
161504006	15/04/2014	NTAJA	006	SD	06:09	JLPS	WL	FM							07:34	08:32	08:44							07:56	08:32	08:44							SD	08:57	08:59	SD	08:59	SD	Self		No	No	No	Yes	No		45	300	MASCULAR SKELETAL PAIN
201504134	15/04/2014	KHUWI	134	BM	07:55	SC	PK	PK							10:17	10:39	12:17							11:21	10:44	12:17							BM	02:55	02:59	BM	02:59	BM	Child		Yes	Yes	No	No	No		130	0	MALARIA
161504060	15/04/2014	NTAJA	060	SD	07:04	WL	FM								08:07	08:18								08:07	08:18								SD	08:19	08:20	SD	08:21	SD	Child		No	Yes	No	No	Yes	EYES	20	0	COUGH
011504137	15/04/2014	KHUWI	137	FB	08:03	SC	SC								10:40	11:50								10:41	11:50								BM	01:58	02:00	BM	02:00	BM	Self		No	Yes	No	No	Yes	HEADECH	48	0	RTI
011504109	15/04/2014	KHUWI	109	FB	07:34	AF	EM	AJSC							10:13	10:14	11:43							10:19	10:16	11:44							FB	03:51	03:56	FB	03:56	FB	Child		Yes	Yes	No	Yes	No		30	0	MALARIA
011504133	15/04/2014	KHUWI	133	FB	07:55	SC	PK	PK							10:18	10:45	12:18							11:23	10:50	12:18							BM	02:50	02:54	BM	02:54	BM	Child		Yes	No	No	No	Yes	VOMITING	130	0	MALARIA
011504011	15/04/2014	KHUWI	011	FB	05:10	SC	SC								08:09	09:30								08:10	09:31								FB	10:08	10:13	FB	10:14	FB	Self		No	No	No	Yes	No		45	0	GESTITIS
201504112	15/04/2014	KHUWI	112	BM	10:01	SC	PK								15:19	11:00								11:44	11:09								FB	03:27	03:31	FB	03:31	FB	Self		No	No	No	Yes	No		60	500	MALARIA
201504156	15/04/2014	KHUWI	156	BM	08:26	SC	SC								10:41	11:51								10:42	11:51								BM	01:55	01:58	BM	01:58	BM	Self		No	No	No	No	Yes	TOUSISTITIS(TOSOLES)	50	0	GBP
161504142	15/04/2014	NTAJA	142	SD	09:10	JLPS	WL	FM							10:24	11:39	11:42							11:04	11:39	11:44							SD	11:54	11:55	SD	11:56	SD	Self		Yes	No	No	Yes	No		60	0	MALARIA
161504196	15/04/2014	NTAJA	196	SD	11:55	OPD	AI								02:25	02:12								02:11	02:13								SD	02:20	02:22	SD	02:22	SD	Self		No	No	No	No	Yes	RASH	90	0
011504115	15/04/2014	KHUWI	115	FB	07:39	SC	PK	SC							10:08	10:16	11:52							10:45	10:22	11:52							BM	02:00	02:03	BM	02:03	BM	Child		No	No	Yes	No	Yes	HEADECHE	10	100	MALARIA
071504237	15/04/2014	NTAJA	237	MM	02:47	FM									03:31									03:31									MM	03:48	03:49	MM	03:50	MM	Child		No	Yes	No	No	Yes	EYE PAIN	60	0	COLD
161504187	15/04/2014	NTAJA	187	SD	11:20	WL	FM								11:23	11:27								11:23	11:27								SD	11:36	11:38	SD	11:38	SD	Self		Yes	Yes	No	Yes	No		60	0	MALARIA
201504086	15/04/2014	KHUWI	086	BM	07:03	SC	AS	SC							09:35	09:36	10:50							10:00	09:45	10:50							BM	12:39	12:41	BM	12:41	BM	Child		Yes	No	Yes	No	Yes	CONJUCTIVIS	30	0	MALARIA
201504202	15/04/2014	KHUWI	202	BM	10:01	SC	PK	SC							11:24	11:10	12:37							11:53	11:19	12:38							FB	05:35	05:38	FB	05:39	FB	Other	SISTER	Yes	No	No	Yes	No		60	350	MALARIA
201504016	15/04/2014	KHUWI	016	BM	05:15	SC	SC								08:15	09:18								08:16	09:20								FB	09:39	09:44	FB	09:45	FB	Child		No	Yes	Yes	No	No		30	0	RI
011504033	15/04/2014	KHUWI	033	FB	05:30	SC	PK	SC							08:27	08:21	09:38							08:48	08:39	09:39							BM	10:56	10:59	BM	10:59	BM	Self		Yes	No	No	No	Yes	HEART PAIN	45	0	MRD
011504073	15/04/2014	KHUWI	073	FB	06:56	SC	SC								08:16	09:38								08:19	09:30								FB	10:38	10:44	FB	10:44	FB	Self		No	No	No	No	Yes	RED EYE	15	0	CONJUCTIVITIS
071504089	15/04/2014	NTAJA	089	MM	07:33	WL	FM								08:16	08:28								08:16	08:28								MM	08:35	08:36	MM	08:37	MM	Self		Yes	No	No	No	Yes	PAIN IN ARM SECTION	20	0	MUSCULAR SKELETAL PAIN
161504174	15/04/2014	NTAJA	174	SD	10:29	WL	FM								11:07	11:12								11:07	11:12								SD	11:26	11:28	SD	11:28	SD	Child		No	Yes	No	No	Yes	RASH	60	0	SORES
201504138	15/04/2014	KHUWI	138	BM	08:04	PK	SC	PK							10:49	10:50	12:19							10:54	11:21	12:20							BM	03:08	03:10	BM	03:11	BM	Child		Yes	Yes	No	No	No		50	0	MALARIA
201504195	15/04/2014	KHUWI	195	BM	10:00	SC	PK								11:15	12:15								11:16	12:15								BM	02:35	02:39	BM	02:39	BM	Self		Yes	Yes	No	No	No		25	0	MSP
201504106	15/04/2014	KHUWI	106	BM	07:31	SC	PK	SC							10:00	10:15	10:51							10:43	10:21	10:51							BM	12:43	12:45	BM	12:45	BM	Self		Yes	No	No	No	Yes	LOSS OF APPETITE	45	400	MALARIA
201504068	15/04/2014	KHUWI	068	BM	06:52	SC	SC								09:07	10:00								09:08	10:11								FB	12:52	12:58	FB	12:59	FB	Self		No	Yes	No	No	No		60	200	TONSTITIS
071504128	15/04/2014	NTAJA	128	MM	08:38	JLPS	WL	FM							10:37	11:36	11:39							11:19	11:36	11:39							MM	12:19	12:20	MM	12:20	MM	Child		Yes	Yes	No	No	No		80	200	COUGH
011504171	15/04/2014	KHUWI	171	FB	08:52	EM	SC	SC							09:22	09:32	10:13							09:23	09:33	10:14							BM	11:19	11:23	BM	11:23	BM	Child		Yes	Yes	Yes	No	No		28	0	RTI
201504204	15/04/2014	KHUWI	204	BM	10:03	SC	SC								11:30	12:30								11:31	12:31								BM	03:21	03:23	BM	03:23	BM	Child		No	No	No	No	Yes	TONSITITIC	60	0	TONSITITIC
201504058	15/04/2014	KHUWI	058	BM	05:45	SC	PK	SC							08:06	08:11	09:20							08:28	08:23	09:22							BM	09:31	09:36	BM	09:36	BM	Child		Yes	No	No	No	Yes	VOMITING	30	0	MALARIA
011504037	15/04/2014	KHUWI	037	FB	05:35	SC	PK	SC							08:31	08:28	10:00							08:53	08:47	10:01							FB	12:08	12:14	FB	12:15	FB	Child		Yes	No	No	No	Yes	VOMMITING	15	0	MALARIA
071504134	15/04/2014	NTAJA	134	MM	08:58	WL	FM								09:36	09:42								09:36	09:42								MM	10:00	10:01	MM	10:02	MM	Self		Yes	No	No	No	Yes	BODY PAIN/HEADECHE	60	0	MUSCULAR SKELETAL PAIN
201504160	15/04/2014	KHUWI	160	BM	08:28	SC	PK	SC							08:41	08:46	10:38							09:35	09:01	10:38							BM	12:27	12:30	BM	12:30	BM	Child		No	No	Yes	No	Yes	VOMITING	20	0	MALARIA
201504096	15/04/2014	KHUWI	096	BM	07:14	SC	SC								09:43	11:07								09:43	11:09								FB	03:41	03:44	FB	03:45	FB	Child		Yes	Yes	No	No	No		60	0	ARI
011504029	15/04/2014	KHUWI	029	FB	05:30	SC	PK	SC							08:25	08:19	10:20							08:49	08:37	10:21							BM	11:37	11:41	BM	11:41	BM	Child		Yes	No	Yes	No	Yes	HEADACHE	40	250	MALARIA
071504116	15/04/2014	NTAJA	116	MM	08:11	JLPS	WL	FM							09:20	10:55	10:56							09:58	10:55	10:56							MM	11:08	11:09	MM	11:10	MM	Child		Yes	No	No	No	No		120	0	MALARIA
161504044	15/04/2014	NTAJA	044	SD	06:41	JLPS	WL	FM							07:59	09:38	09:43							08:30	09:38	09:43							SD	10:06	10:08	SD	10:09	SD	Child		Yes	No	No	No	No		60	0	MALARIA
161504063	15/04/2014	NTAJA	063	SD	07:07	JLPS	WL	FM							08:40	10:13	10:15							09:00	10:13	10:15							SD	10:22	10:24	SD	10:24	SD	Child		Yes	Yes	No	No	No		10	0	MALARIA
011504085	15/04/2014	KHUWI	085	FB	07:02	EM	SC	AS	SC						08:34	08:38	09:40	10:50						08:35	10:13	09:47	10:50						BM	12:41	12:43	BM	12:43	BM	Child		Yes	Yes	Yes	No	No		30	0	MALARIA
201504072	15/04/2014	KHUWI	072	BM	06:56	SC	PK	SC							08:21	08:15	09:40							08:39	08:31	09:41							FB	10:50	10:55	FB	10:56	FB	Self		Yes	No	No	No	Yes	RUNNING NOSE	8	0	RTI
161504021	15/04/2014	NTAJA	021	SD	06:14	JLPS	WL	FM							07:59	08:51	08:56							08:20	08:51	08:56							SD	09:15	09:17	SD	09:17	SD	Child		Yes	No	No	No	No		10	0	MASCULAR SKELETAL PAIN
201504182	15/04/2014	KHUWI	182	BM	09:40	SC	PK								11:05	12:09								11:07	12:10								BM	02:24	02:28	BM	02:28	BM	Child		Yes	Yes	No	No	No		60	0	RTI
161504140	15/04/2014	NTAJA	140	SD	09:07	JLPS	WL	FM							10:25	11:20	11:22							10:49	11:20	11:22							SD	11:29	11:31	SD	11:31	SD	Self		Yes	No	No	Yes	No		5	0	MALARIA
071504088	15/04/2014	NTAJA	088	MM	07:33	WL	FM								09:42	09:46								09:42	09:46								MM	10:03	10:04	MM	10:05	MM	Self		No	No	No	No	Yes	PAIN OPPARATED AREA	60	0	POST OPP.PAIN
071504151	15/04/2014	NTAJA	151	MM	09:20	WL	FM								09:26	09:31								09:26	09:31								MM	09:43	09:44	MM	09:45	MM	Self		No	Yes	Yes	No	Yes	STOMACHE/HEADACHE	60	0	MUSCULAR SKELETAL PAIN
161504144	15/04/2014	NTAJA	144	SD	09:13	WL	FM								09:40	09:45								09:40	09:45								SD	10:10	10:12	SD	10:12	SD	Self		No	No	No	Yes	No		60	0	MASCULAR SKELETAL PAIN
071504095	15/04/2014	NTAJA	095	MM	07:44	WSR	JLPS		WL	FM					08:15	09:00	10:55	10:59	11:01					08:15	09:30	10:55	10:59	11:01					MM	11:21	11:22	MM	11:23	MM	Self		No	No	No	No	Yes	GENERAL BODY PAINS	60	0	MUSCULA SKELETAL PAIN
201604016	16/04/2014	KHUWI	016	BM	05:12	SC	PK	SC							08:02	08:24	09:44							08:55	08:34	09:44							BM	10:15	10:18	BM	10:19	BM	Self		No	No	No	Yes	Yes	HEADECHE	45	0	MSP
011604183	16/04/2014	KHUWI	183	FB	07:56	CS									08:16									08:16									BM	08:19	08:21	BM	08:22	BM	Child		No	No	No	No	Yes	REGULAR UNDER 5	40	0
071604134	16/04/2014	NTAJA	134	MM	01:25	JLPS	WL	FM							01:38	02:52	02:55							02:02	02:52	02:55							MM	03:04	03:05	MM	03:06	MM	Self		No	No	No	No	Yes	BODY PAINS	2	0	MUSCULAR SKELETAL PAIN
161604156	16/04/2014	NTAJA	156	SD	02:15	JLPS	WL	FM							02:17	03:37	03:38							02:48	03:32	03:38							SD	03:45	03:47	SD	03:47	SD	Self		Yes	No	No	Yes	No		10	0	MASCULAR SKELETAL PAIN
201604204	16/04/2014	KHUWI	204	BM	08:08	SC	PK								10:51	10:16								11:31	10:29								BM	03:23	03:25	BM	03:25	BM	Child		Yes	Yes	No	No	No		50	0	MALARIA
161604056	16/04/2014	NTAJA	056	SD	07:05	JLPS	WL	FM							07:38	09:16	09:18							07:59	09:16	09:18							SD	09:48	09:50	SD	09:50	SD	Child		Yes	No	No	No	No		60	0	FEVER
161604162	16/04/2014	NTAJA	162	SD	02:23	JLPS	WL	FM							02:23	03:44	03:43							02:52	03:44	03:43							SD	03:55	03:57	SD	03:57	SD	Self		Yes	No	No	Yes	No		15	0	MALARIA
201604174	16/04/2014	KHUWI	174	BM	07:55	SC									10:40									10:40									BM	03:34	03:37	BM	03:37	BM	Child		No	Yes	No	No	No		55	0	RTI
201604032	16/04/2014	KHUWI	032	BM	05:25	SC	PK	SC							08:09	08:39	10:03							08:55	08:49	10:03							BM	10:37	10:40	BM	10:41	BM	Self		No	No	No	No	Yes	BODY PAIN	20	0	GBP
161604105	16/04/2014	NTAJA	105	SD	08:18	AI	JLPS	WL	EM						08:23	08:30	10:09	10:44						08:24	08:59	10:09	10:44						SD	10:45	10:47	SD	10:47	SD	Child		Yes	No	Yes	No	Yes	VOMITTING	45	0	MALARIA
161604107	16/04/2014	NTAJA	107	SD	08:20	JLPS	WL	EM							08:30	10:16	10:55							08:59	10:16	10:55							SD	11:00	11:02	SD	11:02	SD	Child		Yes	Yes	No	No	No		120	0	FEVER
161604018	16/04/2014	NTAJA	018	SD	06:20	WSR	WL								07:34	08:15								07:35	08:15								SD	08:20	08:21	SD	08:22	SD	Self		No	Yes	No	Yes	No		30	0	COUGH
071604019	16/04/2014	NTAJA	019	MM	06:21	WSR	WL								06:53	08:02								06:53	08:02								MM	08:11	08:12	MM	08:13	MM	Self		No	No	No	No	Yes	GENERAL BODY PAINS	60	0	LOWER RESPIRATORY TRACK
011604039	16/04/2014	KHUWI	039	FB	05:30	AF	PK	SC							08:11	08:34	09:48							08:54	08:43	09:48							BM	10:24	10:28	BM	10:28	BM	Child		Yes	No	Yes	No	Yes	HEADECHE	25	0	ABD PAIN
161604109	16/04/2014	NTAJA	109	SD	08:33	AI	JLPS	WL	EM						08:38	08:40	10:20	10:46						08:39	09:02	10:20	10:46						SD	10:48	10:50	SD	10:50	SD	Child		Yes	Yes	No	No	No		30	300	MALARIA
011604093	16/04/2014	KHUWI	093	FB	07:01	SC	PK								08:43	09:30								09:27	09:34								BM	11:57	12:00	BM	12:01	BM	Self		Yes	No	No	No	Yes	HEADECHE	40	0	MALARIA
011604161	16/04/2014	KHUWI	161	FB	07:51	SC	SC								10:18	11:09								10:21	11:10								FB	11:48	11:50	FB	11:50	FB	Child		Yes	No	No	Yes	No		30	100	BIRHAZIA
201604064	16/04/2014	KHUWI	064	BM	06:45	PK	AF	SC							09:23	09:27	10:48							09:27	09:47	10:48							BM	01:09	01:12	BM	01:13	BM	Child		No	No	No	No	Yes	HEADECHE	140	600	MALARIA
011604145	16/04/2014	KHUWI	145	FB	07:40	SC	PK								09:00	09:53								10:43	09:59								BM	03:07	03:09	BM	03:09	BM	Self		Yes	No	No	No	Yes	BODY PAIN	40	0	MSP
161604093	16/04/2014	NTAJA	093	SD	07:46	JLPS	WL	EM							08:00	09:39	09:47							08:30	09:39	09:47							SD	10:13	10:15	SD	10:15	SD	Child		Yes	Yes	No	No	No		180	0	FEVER
011604017	16/04/2014	KHUWI	017	FB	05:10										08:03									08:04									FB	09:58	09:59	FB	09:59	FB	Self		No	No	No	Yes	No		15	0	RI
201604132	16/04/2014	KHUWI	132	BM	07:33	PK	AF	SC							09:40	09:43	11:00							09:45	10:27	11:01							FB	11:32	11:33	FB	11:34	FB	Child		Yes	No	No	Yes	No		40	300	MALARIA
161604090	16/04/2014	NTAJA	090	SD	07:41	JLPS	WL	EM							07:42	09:34	09:39							08:16	09:34	09:39							SD	10:08	10:09	SD	10:10	SD	Self		No	No	No	Yes	No		180	0	MALARIA
071604144	16/04/2014	NTAJA	144	MM	01:59	JLPS	WL	FM							01:59	02:59	02:59							02:30	02:59	02:59							MM	03:08	03:09	MM	03:10	MM	Self		Yes	No	No	No	Yes	BODY PAINS	4	0	MALARIA
161604082	16/04/2014	NTAJA	082	SD	07:29	OPD	WL								07:36	08:22								07:37	08:22								SD	08:37	08:39	SD	08:39	SD	Self		Yes	Yes	No	No	No		120	0	COUGH
011604119	16/04/2014	KHUWI	119	FB	07:25	EM	SC								08:25	09:02								08:26	09:04								FB	10:53	10:55	FB	10:55	FB	Child		No	Yes	No	No	Yes	VOMMITING	10		ARI
161604174	16/04/2014	NTAJA	174	SD	14:47	JLPS	WL	FM							02:48	04:04	04:03							03:15	04:04	04:03							SD	04:15	04:17	SD	04:17	SD	Child		Yes	Yes	No	No	Yes	RASH	60	0	FEVER
161604040	16/04/2014	NTAJA	040	SD	06:43	WSR	WL	FM							07:03	08:07	08:16							07:04	08:07	08:16							SD	08:23	08:24	SD	08:25	SD	Self		No	No	No	No	Yes	CASUALTY	15	0	MASCULAR SKELETAL PAIN
161604163	16/04/2014	NTAJA	163	SD	02:26	JLPS	WL								02:30	04:01								03:12	04:01								SD	04:03	04:05	SD	04:05	SD	Other	BROTHER	Yes	Yes	No	Yes	No		20	0	FEVER
071604049	16/04/2014	NTAJA	049	MM	06:52	JLPS	WL	EM							07:34	09:30	09:36							07:52	09:30	09:36								09:52	09:53		09:54	MM	Child		Yes	Yes	Yes	No	No		60	0	DIARRHEA
071604063	16/04/2014	NTAJA	063	MM	07:16	AFM	WL	FM							07:43	08:54	08:56							07:44	08:54	08:56							MM	09:16	09:17	MM	09:18	MM	Self		Yes	No	No	No	Yes	HEAT PAIN	15	0	MUSCULAR SKELETAL PAIN
071604026	16/04/2014	NTAJA	026	MM	07:00	WSR	WL								07:39	08:24								07:40	08:24								MM	08:33	08:34	MM	08:35	MM	Child		No	Yes	No	No	No		180	0	COUGH
161604051	16/04/2014	NTAJA	051	SD	06:53	JLPS	WL	EM							07:59	10:06	10:31							08:40	10:06	10:31							SD	10:38	10:39	SD	10:40	SD	Child		Yes	Yes	No	No	No		60	0	MALARIA
161604028	16/04/2014	NTAJA	028	SD	06:27	WSR	JLPS	WL	FM						06:57	07:38	08:46	08:55						06:57	07:59	08:46	08:55						SD	09:21	09:23	SD	09:23	SD	Child		Yes	Yes	No	Yes	No		3	0	FEVER
011604009	16/04/2014	KHUWI	009	FB	05:00	AF	PK	SC							07:57	08:25	10:10							08:47	08:36	10:10							FB	10:22	10:24	FB	10:24	FB	Self		No	No	No	Yes	No		40	0	MALARIA
011604155	16/04/2014	KHUWI	155	FB	07:45	EM	AF	PK							08:56	09:06	09:55							08:56	10:48	10:02							BM	03:18	03:22	BM	03:22	BM	Child		Yes	No	No	No	Yes	VOMITING	40	300	INTERMITTENT FEVER
071604004	16/04/2014	NTAJA	004	MM	06:15	WSR	JLPS	WL	FM						06:40	07:35	08:37	08:39						06:40	07:59	08:37	08:39						MM	08:40	08:41	MM	08:42	MM	Self		No	No	No	No	Yes	BODY PAIN/URINE PAIN	20	0	MUSCULAR SKELETAL PAIN
201604092	16/04/2014	KHUWI	092	BM	07:01	AF									08:41									08:43									BM	12:01	12:04	BM	12:04	BM	Self		No	No	No	No	Yes	BODY PAIN	25	0	MSP
201604202	16/04/2014	KHUWI	202	BM	08:06	EM									09:17									09:18									BM	09:18	09:20	BM	09:20	BM	Child		No	No	No	No	Yes	REGULAR UNDER 5	15	0
201604194	16/04/2014	KHUWI	194	BM	08:05	SC	PK								10:02	10:10								11:01	10:21								BM	03:43	03:46	BM	03:46	BM	Child		Yes	Yes	Yes	No	No		40	0	MALARIA
201604030	16/04/2014	KHUWI	030	BM	05:20	AF									08:07									08:08									BM	10:10	10:14	BM	10:14	BM	Self		No	Yes	No	No	Yes	ASTHMA	20	200	ASTHMA
071604088	16/04/2014	NTAJA	088	MM	07:40	JLPS	WL	FM							07:42	08:49	08:54							08:04	08:49	08:54							MM	09:13	09:14	MM	09:15	MM	Child		Yes	No	No	No	No		90	0	MALARIA
071604183	16/04/2014	NTAJA	183	MM	03:37	JLPS	WL	FM							03:39	04:08	04:04							04:20	04:08	04:04							MM	04:30	04:31	MM	04:32	MM	Child		Yes	Yes	No	No	No		60	0	MALARIA
011604041	16/04/2014	KHUWI	041	FB	05:45	SC									08:14									08:15									FB	10:10	10:12	FB	10:12	FB	Child		No	No	No	No	Yes	SORES	30	100	IMPETIGO
011604107	16/04/2014	KHUWI	107	FB	07:11	SC	SC								08:57	10:24								08:58	10:24								BM	12:10	12:15	BM	12:15	BM	Self		No	No	No	No	Yes	ABDOMINAL PAIN	45	0	ABD-PAIN
161604034	16/04/2014	NTAJA	034	SD	06:33	WSR	JLPS	WL	FM						06:59	07:04	08:58	09:00						07:00	07:30	08:58	09:00						SD	09:09	09:10	SD	09:11	SD	Self		Yes	No	No	Yes	No		30	0	MASCULAR SKELETAL PAIN
011604125	16/04/2014	KHUWI	125	FB	07:28	SC	SC								09:35	10:26								09:36	10:27								FB	11:06	11:08	FB	11:09	FB	Self		No	Yes	No	Yes	No		40	200	ARI
161604118	16/04/2014	NTAJA	118	SD	10:41	JLPS	FM	FM							10:41	11:22	11:30							11:05	11:25	11:30							SD	11:36	11:38	SD	11:38	SD	Child		Yes	No	No	No	Yes	STOMACHE	60	0	MALARIA
011604113	16/04/2014	KHUWI	113	FB	07:16	SC	AS	EM	SC						08:59	09:50	09:50	11:13						10:02	09:53	09:53	11:14						FB	11:44	11:46	FB	11:46	FB	Child		Yes	No	No	Yes	Yes	VOMMITING	30	100	MALARIA
011604169	16/04/2014	KHUWI	169	FB	07:53	SC									10:37									10:37									FB	11:58	12:00	FB	12:00	FB	Self		No	No	No	Yes	No		40	250	PNEUMONIA
011604191	16/04/2014	KHUWI	191	FB	08:03	SC	PK								09:15	09:47								10:35	09:50								FB	12:04	12:06	FB	12:06	FB	Self		No	Yes	No	Yes	No		30	0	RTI
011604007	16/04/2014	KHUWI	007	FB	05:00	AF	AS	SC							07:56	08:06								08:30	08:14	10:40							BM	10:41	10:43	BM	10:43	BM	Self		No	Yes	No	No	Yes	HEART PAIN	40	0	BODY PAIN
161604123	16/04/2014	NTAJA	123	SD	12:58	JLPS	WL	FM							01:32	02:52	02:51							01:56	02:52	02:51							SD	02:56	02:58	SD	02:58	SD	Child		Yes	No	No	Yes	Yes	VOMITTING	25	0	MALARIA
011604181	16/04/2014	KHUWI	181	FB	07:57	SC	PK								10:53	10:38								11:35	10:40								FB	12:14	12:16	FB	12:16	FB	Self		No	No	No	Yes	No		40	0	MALARIA
201604068	16/04/2014	KHUWI	068	BM	06:50	SC	PK	SC							08:33	09:12	10:21							09:38	09:15	10:22							FB	11:12	11:14	FB	11:14	FB	Self		No	No	No	Yes	Yes	VOMMITING	30	100	MALARIA
161604153	16/04/2014	NTAJA	153	SD	02:08	WL	FM								02:57	02:57								02:57	02:57								SD	03:05	03:07	SD	03:07	SD	Child		No	Yes	No	No	No		2	0	COLD
201604044	16/04/2014	KHUWI	044	BM	06:00	AF	PK	SC							08:13	08:38	10:02							08:55	08:48	10:02							BM	10:28	10:31	BM	10:31	BM	Other	BROTHER	No	No	No	No	Yes	HEADECHE	65	300	MALARIA
161604025	16/04/2014	NTAJA	025	SD	06:23	WSR	WL								06:56	08:02								06:56	08:02								SD	09:58	09:59	SD	10:00	SD	Child		Yes	Yes	No	No	No		130	0	COUGH
071604114	16/04/2014	NTAJA	114	MM	10:18	WL	EM								10:36	11:02								10:36	11:02								MM	11:05	11:06	MM	11:07	MM	Child		Yes	No	No	No	No		20	0	ORAL THRUST
011604123	16/04/2014	KHUWI	123	FB	07:28	AF	PK	SC							09:03	09:42	11:05							09:32	09:46	11:06							FB	11:38	11:40	FB	11:40	FB	Self		No	No	No	Yes	No		40	250	MALARIA
161604135	16/04/2014	NTAJA	135	SD	01:28	WL	FM								02:05	02:04								02:05	02:04								SD	02:16	02:17	SD	02:17	SD	Self		No	No	No	Yes	No		120	0	MASCULAR SKELETAL PAIN
011604077	16/04/2014	KHUWI	077	FB	06:52	SC	SC								08:09	09:56								08:10	09:58								FB	09:41	09:43	FB	09:44	FB	Other	GLANDSON	Yes	No	No	No	Yes	VOMMITING	30	150	MALARIA
201604020	16/04/2014	KHUWI	020	BM	05:15	AF	PK								08:03	08:46								08:54	08:46								FB	10:44	10:46	FB	10:46	FB	Child		Yes	Yes	No	No	No		15	0	ARI
011604083	16/04/2014	KHUWI	083	FB	06:53	SC	PK	SC							08:40	09:21	10:25							09:45	09:25	10:26							FB	11:02	11:04	FB	11:04	FB	Child		Yes	Yes	No	No	No		30	200	MALARIA
071604142	16/04/2014	NTAJA	142	MM	01:56	AFM	WL	FM							02:16	02:10	02:08							02:17	02:10	02:08							MM	02:20	02:21	MM	02:22	MM	Self		No	No	No	No	Yes	CHEST PAINS	20	0	RESPIRATORY TRACK INFECTI
071604096	16/04/2014	NTAJA	096	MM	07:50	JLPS	WL	EM							07:52	09:51	10:28							08:28	09:51	10:28							MM	10:26	10:27	MM	10:29	MM	Child		No	No	Yes	No	Yes	STOMACHE	120	0	COLD
011604079	16/04/2014	KHUWI	079	FB	06:54	SC									08:29									08:30									FB	10:28	10:29	FB	10:29	FB	Self		No	Yes	No	No	No		40		RTI
161604179	16/04/2014	NTAJA	179	SD	02:56	WL									03:17									03:17									SD	03:23	03:25	SD	03:25	SD	Self		No	No	No	Yes	Yes	YELLOW URINE	30	0	UTI
161604128	16/04/2014	NTAJA	128	SD	01:11	JLPS	WL	FM							01:30	02:54	02:56							01:59	02:54	02:56							SD	03:08	03:10	SD	03:10	SD	Child		Yes	Yes	No	No	No		60	0	MALARIA
201604152	16/04/2014	KHUWI	152	BM	07:44	SC	PK	SC							08:45	09:32	10:48							09:51	09:35	10:48							BM	12:51	12:55	BM	12:55	BM	Self		Yes	No	No	No	Yes	VOMITING	20	0	MALARIA
011604121	16/04/2014	KHUWI	121	FB	07:27	SC	PK								09:01	09:46								09:53	09:49								BM	01:41	01:44	BM	01:45	BM	Child		Yes	No	Yes	No	No		25	0	MALARIA
011604179	16/04/2014	KHUWI	179	FB	07:56	EM									08:58									08:59									BM	09:00	09:03	BM	09:03	BM	Child		No	No	No	No	Yes	REGULAR UNDER 5	10	0
161604166	16/04/2014	NTAJA	166	SD	02:11	AFM	WL	FM							02:16	03:12	03:11							02:17	03:12	03:11							SD	03:20	03:22	SD	03:22	SD	Child		No	No	No	No	Yes	SORES	30	0	ORAL THRUST
201604058	16/04/2014	KHUWI	058	BM	06:30	AF	SC								08:18									08:19	10:03								FB	10:14	10:18	FB	10:18	FB	Child		No	Yes	No	No	Yes	OTITIS MEDIA	40	150	OTITIS MEDIA
161604169	16/04/2014	NTAJA	169	SD	02:41	JLPS	WL	FM							02:42	03:28	03:31							03:03	03:28	03:31							SD	03:35	03:37	SD	03:37	SD	Self		No	No	No	Yes	No		5	0	MALARIA
071604045	16/04/2014	NTAJA	045	MM	06:47	WSR	WL								07:06	08:09								07:07	08:09									08:17	08:18		08:19	MM	Spouse		No	No	No	No	Yes	PAIN IN LEG	60	400	SPRAIN
071604092	16/04/2014	NTAJA	092	MM	07:42	JLPS	WL	EM							07:44	09:36	09:40							08:11	09:36	09:40							MM	10:09	10:10	MM	10:11	MM	Self		Yes	No	No	No	Yes	BODY PAINS	180	0	MUSCULAR SKELETAL PAIN
161604104	16/04/2014	NTAJA	104	SD	08:15	JLPS	WL	EM							08:18	10:15	10:48							08:48	10:18	10:48							SD	10:51	10:53	SD	10:53	SD	Child		Yes	Yes	No	No	No		120	0	MALARIA
011604203	16/04/2014	KHUWI	203	FB	08:08	EM	SC								09:03	10:50								09:04	10:51								FB	12:10	12:12	FB	12:12	FB	Child		No	Yes	Yes	No	Yes	VOMMITING	40	0	GE
201604124	16/04/2014	KHUWI	124	BM	07:28	SC	SC								09:01	10:30								09:01	10:31								FB	11:09	11:12	FB	11:12	FB	Self		No	No	No	Yes	No		30	200	RTI
201604138	16/04/2014	KHUWI	138	BM	07:40	SC	PK								09:49	09:42								10:36	09:47								FB	12:01	12:04	FB	12:04	FB	Child		Yes	No	No	No	No		40	250	MALARIA
161604036	16/04/2014	NTAJA	036	SD	06:41	JLPS	WL	FM							07:32	09:11	09:12							07:52	09:11	09:12							SD	09:42	09:44	SD	09:44	SD	Child		Yes	No	No	Yes	No		120	0	MALARIA
071604087	16/04/2014	NTAJA	087	MM	07:40	JLPS	WL	EM							07:41	09:36	09:41							08:12	09:36	09:42							MM	10:12	10:13	MM	10:14	MM	Child		No	No	Yes	No	Yes	VOMITTING	15	0	DIARHEA
161604084	16/04/2014	NTAJA	084	SD	07:32	WL									08:19									08:19									SD	08:27	08:29	SD	08:29	SD	Child		No	No	No	Yes	No		180	0	MASCULAR SKELETAL PAIN
201604024	16/04/2014	KHUWI	024	BM	05:15	AF	PK								08:05	08:28								08:50	08:38								BM	11:01	11:04	BM	11:04	BM	Self		No	No	No	No	Yes	HEADECHE	60	700	MALARIA
201604060	16/04/2014	KHUWI	060	BM	06:30	SC	SC								08:16	09:41								08:17	09:41								BM	10:19	10:23	BM	10:23	BM	Child		No	Yes	No	No	Yes	CONJUCTIVITIS	20	0	CONJUCTIVITIS
201604014	16/04/2014	KHUWI	014	BM	05:11	SC	PK	SC							08:02	08:14	09:41							08:32	08:19	09:41							BM	01:50	01:53	BM	01:54	BM	Self		No	No	No	No	Yes	GENERAL BODY PAIN	12	0	MALARIA
201604148	16/04/2014	KHUWI	148	BM	07:41	SC									10:01									10:01									BM	02:34	02:37	BM	02:38	BM	Child		No	No	No	No	Yes	COTITIS MEDIA	40	0	COTITIS MEDIA
071604066	16/04/2014	NTAJA	066	MM	07:18	JLPS	WL	EM							07:30	09:29	09:34							07:52	09:29	09:34							MM	09:56	09:57	MM	09:58	MM	Child		Yes	No	No	No	No		240	0	COLD
161604122	16/04/2014	NTAJA	122	SD	12:57	AFM	WL	FM							01:05	01:54	01:56							01:06	01:54	01:56							SD	02:00	02:01	SD	02:02	SD	Self		No	Yes	No	No	No		60	0	MUSCULAR SKELETAL PAIN
011604043	16/04/2014	KHUWI	043	FB	05:45	SC	SC								08:13	10:00								08:13	10:01								FB	10:07	10:10	FB	10:10	FB	Self		No	No	No	Yes	No		30	0	MSP
201604190	16/04/2014	KHUWI	190	BM	08:03	SC	PK	SC							10:41	10:09	11:06							10:59	10:20	11:08							FB	11:34	11:36	FB	11:36	FB	Self		Yes	No	No	Yes	No		30	150	MALARIA
071604002	16/04/2014	NTAJA	002	MM	06:14	WSR	JLPS	WL	FM						06:44	07:50	08:31	08:32						06:45	07:51	08:31	08:32						MM	08:47	08:48	MM	08:49	MM	Child		Yes	No	No	No	Yes	HEADACHE	3	0	MALARIA
011604151	16/04/2014	KHUWI	151	FB	07:44	SC	PK								10:02	10:52								10:59	10:58								BM	03:01	03:06	BM	03:07	BM	Child		Yes	Yes	No	No	No		20	150	MALARIA
201604085	16/04/2014	KHUWI	085	FB	06:59	SC	PK	SC							08:41	09:20	10:25							09:46	09:24	10:25							BM	12:25	12:30	BM	12:30	BM	Self		No	No	No	No	Yes	BODY PAIN	45	0	SEPSIS
071604100	16/04/2014	NTAJA	100	MM	08:08	AFM	WL	FM							08:21	08:50	08:57							08:22	08:50	08:57							MM	09:20	09:21	MM	09:22	MM	Self		No	No	No	No	Yes	BODY PAINS	2	0	MUSCULAR SKELETAL
071604129	16/04/2014	NTAJA	129	MM	01:11	WL	FM								02:01	02:00								02:01	02:00								MM	02:16	02:17	MM	02:18	MM	Self		No	No	No	No	Yes	BODY PAIN	30	0	MUSCULAR SKELETAL PAIN
011604071	16/04/2014	KHUWI	071	FB	06:48	SC	PK								08:36	09:14								09:39	09:17								BM	01:03	01:08	BM	01:09	BM	Child		No	No	No	No	Yes	HEADECHE	40	0	MALARIA
071604009	16/04/2014	NTAJA	009	MM	06:17	WSR	WL								06:43	08:00								06:49	08:00								MM	08:14	08:15	MM	08:16	MM	Child		No	No	No	No	Yes	PAINING LEG	30	0	SPRAIN
011604054	16/04/2014	KHUWI	054	FB	06:30	AF	PK								08:20	08:44								09:28	08:55								FB	10:38	10:40	FB	10:40	FB	Child		No	Yes	No	No	Yes	VOMMITING	40		SEPSIS
201604074	16/04/2014	KHUWI	074	BM	06:50	AF	PK	SC							08:36	09:18	10:49							09:48	09:22	10:49								12:55	01:00		01:00	BM	Self		Yes	No	No	No	Yes	BODY PAIN	40	0	MALARIA
071604014	16/04/2014	NTAJA	014	MM	06:20	WSR	JLPS	WL	FM						06:49	07:41	08:40	08:45						06:49	08:04	08:40	08:45						MM	08:56	08:57	MM	08:59	MM	Self		Yes	No	No	No	Yes	BODY PAINS	180	0	MUSCULAR SKELETAL PAIN
071604170	16/04/2014	NTAJA	170	MM	02:42	WL	FM								03:16	03:15								03:16	03:15								MM	03:30	03:31	MM	03:32	MM	Child		No	No	No	No	Yes	PAIN IN LEGS(ANKLE)	60	0	SPRAIN
011604141	16/04/2014	KHUWI	141	FB	07:40	AF									09:56									09:57									BM	02:04	02:08	BM	02:09	BM	Self		Yes	No	No	No	Yes	RED BUMPS,ABCESS	20	250	STI
011604149	16/04/2014	KHUWI	149	FB	07:40	SC									10:02									10:03									FB	11:40	11:42	FB	11:42	FB	Self		No	Yes	No	No	No		40	300	RTI
071604065	16/04/2014	NTAJA	065	MM	07:17	JLPS	WL	EM							07:30	09:31	09:37							07:52	09:31	09:37								10:06	10:07		10:08	MM	Child		Yes	Yes	No	No	No		20	0	MALARIA
071604112	16/04/2014	NTAJA	112	MM	09:32	AI	WL	EM							09:41	10:34	11:00							09:42	10:34	11:00							MM	11:02	11:04	MM	11:04	MM	Child		No	No	Yes	No	No		60	0	COLD
011604021	16/04/2014	KHUWI	021	FB	05:10	SC	PK	SC							08:05	08:29	10:10							08:51	08:39	10:10							BM	11:12	11:15	BM	11:15	BM	Child		No	No	No	No	Yes	HEADECHE	40	0	MALARIA
201604076	16/04/2014	KHUWI	076	BM	06:52	SC									08:37									08:37									FB	10:29	10:30	FB	10:30	FB	Child		No	Yes	No	No	No		40	0	ARI
201604036	16/04/2014	KHUWI	036	BM	05:30	AF	PK	SC							08:09	08:43	09:40							09:25	08:54	09:41							FB	10:02	10:04	FB	10:04	FB	Child		Yes	No	No	Yes	No		40	150	RTI
161604037	16/04/2014	NTAJA	037	SD	06:41	WL	FM								08:29	08:30								08:29	08:30								SD	08:34	08:36	SD	08:36	SD	Child		No	Yes	No	No	Yes	RASH	120	0	COUGH
201604066	16/04/2014	KHUWI	066	BM	06:49	SC	PK	SC							08:32	09:11	10:19							09:37	09:15	10:19							BM	11:49	11:53	BM	11:53	BM	Self		No	No	No	No	Yes	HEADECHE	70	0	MALARIA
071604005	16/04/2014	NTAJA	005	MM	06:16	AFM	WL								07:48	08:17								07:49	08:17								MM	08:20	08:21	MM	08:22	MM	Child		Yes	No	No	No	Yes	BLACK NERVES ON HEAD	60	200	HYDROCEPHALUS
201604080	16/04/2014	KHUWI	080	BM	06:55	AF	PK								08:38	09:19								09:41	09:23								BM	01:00	01:04	BM	01:05	BM	Self		Yes	Yes	Yes	No	Yes	BODY PAIN	50	0	MALARIA
201604156	16/04/2014	KHUWI	156	BM	07:48	AF	PK								10:08	09:57								10:49	10:04								FB	12:08	12:10	FB	12:10	FB	Self		Yes	No	No	No	No		40	0	MALARIA
011604031	16/04/2014	KHUWI	031	FB	05:20	SC	SC								08:08	09:48								08:09	09:48								BM	10:02	10:05	BM	10:05	BM	Self		No	No	No	No	Yes	NECK PAIN	60	0	TOUSITITIS
161604146	16/04/2014	NTAJA	146	SD	02:00	JLPS	WL	FM							02:04	03:41	03:41							02:30	03:41	03:41							SD	03:52	03:54	SD	03:54	SD	Child		Yes	No	No	Yes	Yes	VOMITTING	90	0	MALARIA
071604089	16/04/2014	NTAJA	089	MM	07:41	JLPS	WL	EM							07:45	09:33	09:38							08:23	09:33	09:38							MM	10:02	10:03	MM	10:04	MM	Self		Yes	No	No	No	Yes	STOMACHE/BODY PAINS	180	0	MALARIA
161604013	16/04/2014	NTAJA	013	SD	06:19	WSR	JLPS	WL	FM						06:48	07:39	08:36	08:40						06:48	08:02	08:36	08:40						SD	08:41	08:43	SD	08:43	SD	Self		No	Yes	No	Yes	No		20	0	MASCULAR SKELETAL PAIN
071604147	16/04/2014	NTAJA	147	MM	02:00	JLPS	WL	FM							02:10	03:38	03:40							02:42	03:38	03:40							MM	03:44	03:45	MM	03:46	MM	Self		Yes	No	No	No	Yes	GENERAL BODY PAINS	20	0	MUSCULAR SKELETAL PAIN
071604012	16/04/2014	NTAJA	012	MM	06:00	WSR	WL	JLPS	WL	EM					06:47	08:01	08:04	09:41	10:14					06:47	08:01	08:32	09:41	10:14					MM	10:22	10:23	MM	10:24	MM	Self		No	No	No	No	Yes	BODY PAINS	120	0	MALARIA
201604172	16/04/2014	KHUWI	172	BM	07:55	SC	PK								10:07	10:08								11:02	10:19								BM	03:25	03:29	BM	03:29	BM	Child		No	Yes	Yes	No	No		50	0	RTI
161604133	16/04/2014	NTAJA	133	SD	01:24	JLPS	WL	FM							01:30	02:45	02:44							01:45	02:45	02:44							SD	02:49	02:50	SD	02:51	SD	Child		Yes	Yes	No	Yes	No		30	0	MALARIA
011604197	16/04/2014	KHUWI	197	FB	08:05	SC	PK								10:48	10:13								11:18	10:25								FB	12:27	12:29	FB	12:30	FB	Child		Yes	No	No	No	No		30	0	MALARIA
161604155	16/04/2014	NTAJA	155	SD	02:13	FM	FM								03:47	03:59								03:52	03:59								SD	04:00	04:02	SD	04:02	SD	Child		Yes	Yes	Yes	No	No		220	0	MALARIA
071604046	16/04/2014	NTAJA	046	MM	06:48	WSR	JLPS	WL							07:07	07:09	09:02							07:07	07:40	09:02							MM	09:24	09:25	MM	09:26	MM	Self		Yes	No	No	No	Yes	BODY PAINS	20	0	MUSCULAR SKELETAL PAIN
071604181	16/04/2014	NTAJA	181	MM	03:04	FM	FM								03:42	04:00								03:53	04:00								MM	04:20	04:21	MM	04:22	MM	Child		No	No	Yes	No	Yes	BODY PAIN/VOMITTING	60	0	MALARIA
161604053	16/04/2014	NTAJA	053	SD	07:00	WSR	JLPS	WL	FM						07:10	07:30	09:08	09:06						07:18	07:52	09:08	09:06						SD	09:30	09:32	SD	09:32	SD	Child		Yes	No	No	No	No		60	0	MUSCULAR SKELETAL PAIN
071604017	16/04/2014	NTAJA	017	MM	06:20	WSR	JLPS	WL	FM						06:52	07:32	08:44	08:49						06:52	07:54	08:44	08:49						MM	09:03	09:04	MM	09:05	MM	Self		Yes	No	No	No	Yes	HEADECHE	3	0	MALARIA
201604116	16/04/2014	KHUWI	116	BM	07:20	CS	SC	PK							08:25	09:01	09:45							08:26	09:53	09:48							BM	01:54	01:58	BM	01:58	BM	Child		Yes	Yes	No	No	No		55	0	MALARIA
161604048	16/04/2014	NTAJA	048	SD	06:51	JLPS	WL	EM							07:32	09:22	09:24							07:53	09:22	09:24							SD	10:03	10:04	SD	10:05	SD	Child		Yes	Yes	No	No	No		120	0	FEVER
161604177	16/04/2014	NTAJA	177	SD	02:51	WL	FM								03:18	03:17								03:18	03:17								SD	03:29	03:31	SD	03:31	SD	Self		No	No	No	Yes	No		5	0	MUSCULAR SKELETAL PAIN
201604047	16/04/2014	KHUWI	047	BM	06:10	AF	PK	SC							08:14	08:41	10:33							08:57	08:52	10:33							BM	12:41	12:46	BM	12:46	BM	Child		No	Yes	No	No	Yes	BODY PAIN	60	0	MALARIA
011604175	16/04/2014	KHUWI	175	FB	07:54	EM									08:51									08:52									FB	08:52	08:58	FB	08:58	FB	Child		No	No	No	No	Yes	REGULAR U/5	15	100
071604143	16/04/2014	NTAJA	143	MM	01:54	WL	FM								02:51	02:50								02:52	02:50								MM	02:56	02:57	MM	02:58	MM	Child		Yes	No	No	No	Yes	STOMACHE	60	0	WORMS
011604205	16/04/2014	KHUWI	205	FB	08:08	EM									09:16									09:17									FB	09:16	09:19	FB	09:20	FB	Child		No	No	No	No	Yes	U/5	45	0
161604176	16/04/2014	NTAJA	176	SD	02:48	WL	FM								03:16	03:16								03:16	03:16								SD	03:26	03:28	SD	03:28	SD	Child		No	No	No	Yes	Yes	BLOOD LOSS	25	0	OTITIS MEDIA
161604103	16/04/2014	NTAJA	103	SD	08:14	JLPS	WL	EM							08:18	10:00	10:41							08:50	10:08	10:41							SD	10:42	10:44	SD	10:44	SD	Child		Yes	No	No	No	No		90	0	MALARIA
071604168	16/04/2014	NTAJA	168	MM	02:36	WL	FM								03:14	03:13								03:14	03:13								MM	03:23	03:23	MM	03:24	MM	Self		Yes	No	No	No	Yes	HEADECHE	2	0	COLD
201604178	16/04/2014	KHUWI	178	BM	07:56	SC									10:53									10:54									BM	03:38	03:42	BM	03:42	BM	Self		No	No	Yes	No	Yes	HEART PAIN	70	0	HEART PAIN
071604021	16/04/2014	NTAJA	021	MM	06:22	WL	JLPS	WL	FM						08:25	08:27	09:13	09:15						08:25	08:50	09:13	09:15						MM	09:43	09:44	MM	09:45	MM	Child		Yes	No	No	No	Yes	VOMITTING	60	0	MALARIA
161604008	16/04/2014	NTAJA	008	SD	06:17	WSR	WL								06:43	07:59								06:43	07:59								SD	08:14	08:16	SD	08:16	SD	Self		No	No	No	Yes	No		60	0	MASCULAR SKELETAL PAIN
201604144	16/04/2014	KHUWI	144	BM	07:43	SC	PK								09:58	09:59								10:39	09:59								BM	02:38	02:43	BM	02:43	BM	Self		Yes	No	No	No	Yes	BODY PAIN	20	0	MALARIA
161604023	16/04/2014	NTAJA	023	SD	06:22	WSR	JLPS	WL	EM						07:42	07:44	09:19	09:21						07:43	08:14	09:19	09:21						SD	09:54	09:56	SD	09:57	SD	Child		Yes	Yes	No	No	Yes	EYE RASH	130	0	FEVER
201604112	16/04/2014	KHUWI	112	BM	07:13	CS									08:13									08:13									FB	08:25	08:29	FB	08:29	FB	Child		No	No	No	No	Yes	REGULAR UNDER 5	30	0
071604152	16/04/2014	NTAJA	152	MM	02:07	AFM	WL	FM							03:04	03:45	03:45							03:05	03:45	03:45							MM	04:01	04:02	MM	04:03	MM	Child		Yes	Yes	Yes	No	No		40	0	DIARRHEA
011604163	16/04/2014	KHUWI	163	FB	07:52	AF	PK								10:24	10:38								12:24	10:41								BM	04:10	04:16	BM	04:17	BM	Self		No	Yes	No	No	Yes	HEADACHE	40	0	MALARIA
071604139	16/04/2014	NTAJA	139	MM	07:25	JLPS	WL	EM							07:32	09:21	09:22							07:56	09:21	09:22							MM	09:40	09:41	MM	09:42	MM	Self		No	No	No	No	Yes	BODY PAINS	60	0	MUSCULAR SKELETAL PAIN
201604118	16/04/2014	KHUWI	118	BM	07:25	EM									08:19									08:20									BM	08:22	08:24	BM	08:24	BM	Child		No	No	No	No	Yes	REGULAR UNDER 5	35	0
071604062	16/04/2014	NTAJA	062	MM	07:16	JLPS	WL	EM							07:32	09:32	09:38							07:58	09:33	09:38							MM	09:59	10:00	MM	10:01	MM	Child		Yes	No	No	No	No		30	0	MALARIA
161604024	16/04/2014	NTAJA	024	SD	06:23	WSR	WL								07:42	08:26								07:42	08:26								SD	10:00	10:01	SD	10:02	SD	Child		No	Yes	No	No	No		130	0	COUGH
011604157	16/04/2014	KHUWI	157	FB	07:48	AF	PK								10:09	09:58								10:50	10:05								FB	12:16	12:18	FB	12:20	FB	Self		Yes	No	No	Yes	No		60	0	MALARIA
071604039	16/04/2014	NTAJA	039	MM	06:42	WSR	WL	FM							07:44	08:27	08:27							07:44	08:27	08:27							MM	08:26	08:27	MM	08:28	MM	Self		No	No	No	No	Yes	PAIN IN ARM AREA	5	0	MUSCULAR SKELETAL PAIN
011604187	16/04/2014	KHUWI	187	FB	08:00	CS									08:39									08:40									FB	08:40	08:47	FB	08:48	FB	Child		No	No	No	No	Yes	REGULAR U/5	60	0
071604164	16/04/2014	NTAJA	164	MM	02:29	JLPS	WL	FM							02:30	03:42	03:42							02:54	03:42	03:42							MM	03:52	03:53	MM	03:54	MM	Child		Yes	No	No	No	Yes	VOMITTING	5	0	MALARIA
201604042	16/04/2014	KHUWI	042	BM	06:00	AF	PK	SC							08:14	08:42	10:11							08:56	08:53	10:12							FB	10:40	10:42	FB	10:42	FB	Self		No	Yes	No	Yes	No		30	200	HEADACHE
161604060	16/04/2014	NTAJA	060	SD	07:08	OPD	JLPS	WL	FM						07:13	07:32	09:10	09:10						07:13	07:58	09:10	09:10						SD	09:33	09:35	SD	09:35	SD	Self		Yes	No	No	Yes	No		60	150	MUSCULAR SKELETAL PAIN
201604097	16/04/2014	KHUWI	097	FB	07:03	SC	PK	SC							08:43	09:28	11:01							09:50	09:31	11:01							BM	01:19	01:22	BM	01:22	BM	Self		No	No	No	No	Yes	HEADECHE	45	0	MALARIA
161604029	16/04/2014	NTAJA	029	SD	06:27	JLPS	WL	FM							07:34	09:03	09:04							07:58	09:03	09:04							SD	09:24	09:26	SD	09:26	SD	Child		Yes	Yes	No	No	No		3	0	MALARIA
201604028	16/04/2014	KHUWI	028	BM	05:20	SC									08:48									08:49									BM	09:53	09:56	BM	09:57	BM	Child		Yes	Yes	No	No	No		15	0	RTI
201604070	16/04/2014	KHUWI	070	BM	06:50	AF	PK	SC							08:34	09:15	10:48							09:41	09:18	10:48							BM	12:46	12:50	BM	12:51	BM	Child		Yes	No	Yes	No	Yes	BODY PAIN	40	0	MALARIA
011604033	16/04/2014	KHUWI	033	FB	05:20	SC	PK	SC							08:10	08:31	08:54							08:50	08:41	08:56							FB	09:38	09:40	FB	09:41	FB			No	No	No	No	Yes	RED EYE	30	150	CONJUCTIVITIS
011604027	16/04/2014	KHUWI	027	FB	05:20	SC	PK	SC							08:07	08:37	10:05							08:52	08:40	10:60							FB	10:18	10:20	FB	10:20	FB	Child		Yes	No	No	Yes	No		30	0	MALARIA
011604048	16/04/2014	KHUWI	048	FB	06:15	AF	PK								08:26	08:47								09:32	08:57								FB	11:04	11:06	FB	11:06	FB	Self		No	No	No	Yes	No		45	400	MRDT
161604114	16/04/2014	NTAJA	114	SD	09:51	JLPS	EM								09:52	11:02								10:14	11:02								SD	11:04	11:06	SD	11:06	SD	Child		Yes	Yes	No	No	No		60	0	MALARIA
161604130	16/04/2014	NTAJA	130	SD	01:12	JLPS	WL	FM							01:35	02:49	02:49							01:55	02:49	02:49							SD	02:53	02:54	SD	02:55	SD	Child		Yes	Yes	No	Yes	Yes	VOMITTING	30	0	MALARIA
071604099	16/04/2014	NTAJA	099	MM	07:58	WL	FM								08:46	08:50								08:46	08:50								MM	09:10	09:11	MM	09:12	MM	Self		No	Yes	No	No	Yes	BODY PAIN/CHEST PAIN	50	0	RESPIRATORY TRACK INFECT
161604178	16/04/2014	NTAJA	178	SD	02:55	FM	FM								15:45	04:00								15:52	04:00								SD	04:06	04:08	SD	04:08	SD	Self		Yes	No	No	Yes	No		45	0	MALARIA
071604091	16/04/2014	NTAJA	091	MM	07:41	WL									08:34									08:34									MM	09:06	09:07	MM	09:08	MM	Child		No	Yes	No	No	Yes	EYE PAIN	180	0	COUGH
201604002	16/04/2014	KHUWI	002	BM	05:00	SC	PK	SC							07:52	08:23	09:37							08:30	08:33	09:38								09:33	09:38		09:38	FB	Self		Yes	No	No	No	No		30	200	MALARIA
161604043	16/04/2014	NTAJA	043	SD	06:45	WSR	JLPS	WL	FM						07:41	07:43	09:01	09:02						07:41	08:12	09:01	09:02						SD	09:18	09:20	SD	09:20	SD	Child		Yes	No	No	No	No		60	0	MALARIA
071604102	16/04/2014	NTAJA	102	MM	08:14	JLPS	WL	EM							08:20	10:07	10:35							08:45	10:07	10:35							MM	10:40	10:41	MM	10:42	MM	Child		No	No	No	No	Yes	BODY PAINS	20	0	MALARIA
071604159	16/04/2014	NTAJA	159	MM	02:19	JLPS	WL								02:20	03:40								02:45	03:40								MM	03:41	03:41	MM	03:42	MM	Child		No	No	Yes	No	Yes	VOMITTING	10	0	DIARRHEA
011604067	16/04/2014	KHUWI	067	FB	06:43	SC	PK								08:32	09:10								09:36	09:14								BM	11:43	11:48	BM	11:48	BM	Self		No	No	No	No	Yes	BODY PAIN	15	0	MALARIA
011604111	16/04/2014	KHUWI	111	FB	07:14	CS									08:14									08:14									FB	08:20	08:24	FB	08:24	FB	Child		No	No	No	No	Yes	REGULAR UNDER 5	30	0
071604120	16/04/2014	NTAJA	120	MM	12:57	FM									01:57									01:57									MM	02:06	02:07	MM	02:08	MM	Self		No	Yes	No	No	Yes	BODY PAIN	30	0	RESPIRATORY TRACK INFECTI
071604055	16/04/2014	NTAJA	055	MM	07:04	JLPS	WL	EM							07:10	09:20	09:22							07:39	09:20	09:22							MM	09:46	09:47	MM	09:48	MM	Child		Yes	Yes	No	No	No		38	0	COLD
201604110	16/04/2014	KHUWI	110	BM	07:10	EM									08:45									08:46									BM	08:46	08:48	BM	08:49	BM	Child		No	No	No	No	Yes	UNDER 5	25	300
161604020	16/04/2014	NTAJA	020	SD	06:21	WL	FM								08:23	08:24								08:23	08:24								SD	08:30	08:31	SD	08:32	SD	Self		No	Yes	No	No	No		10	0	MASCULAR SKELETAL PAIN
201604040	16/04/2014	KHUWI	040	BM	05:45	SC	PK	SC							08:13	08:35	09:50							08:53	08:45	09:50							BM	10:32	10:37	BM	10:37	BM	Child		No	No	Yes	No	Yes	HEADECHE	25	0	MALARIA
071604067	16/04/2014	NTAJA	067	MM	07:19	WSR	WL	FM							07:34	08:21	08:25							07:34	08:21	08:25							MM	08:23	08:24	MM	08:25	MM	Self		No	No	No	No	Yes	SORES	180	0	SORES
161604022	16/04/2014	NTAJA	022	SD	06:22	WSR	JLPS	WL	FM						06:53	07:30	08:42	08:51						06:54	07:52	08:42	08:51						SD	08:59	09:01	SD	09:01	SD	Self		No	No	No	Yes	No		70	0	MASCULAR SKELETAL PAIN
071604095	16/04/2014	NTAJA	095	MM	07:49	JLPS	WL	EM							07:50	09:48	10:26							08:20	09:48	10:26							MM	10:28	10:29	MM	10:29	MM	Child		No	No	No	No	Yes	HEADECHE/STOMACHE	120	0	COLD
071604015	16/04/2014	NTAJA	015	MM	06:20	WSR	JLPS	WL	FM						06:58	07:30	08:39	08:43						06:58	07:51	08:39	08:43						MM	08:44	08:45	MM	08:46	MM	Child		Yes	No	No	No	Yes	STOMACHES/BODY PAINS	2	0	MALARIA
071604047	16/04/2014	NTAJA	047	MM	06:51	JLPS	WL	EM							07:32	09:29	09:31							07:59	09:29	09:31							MM	09:49	09:50	MM	09:51	MM	Child		No	Yes	No	No	No		30	0	COLD
201604180	16/04/2014	KHUWI	180	BM	07:57	EM									08:56									08:57									FB	09:00	09:04	FB	09:05	FB	Child		No	No	No	No	Yes	U/5	10
071604127	16/04/2014	NTAJA	127	MM	01:10	AFM	WL	FM							14:09	02:01	01:59							14:10	02:01	01:59							MM	02:10	02:11	MM	02:12	MM	Self		No	No	No	No	Yes	BODY PAINS	60	0	MUSCULAR SKELETAL PAIN
201604168	16/04/2014	KHUWI	168	BM	07:54	SC	PK								10:05	10:05								10:56	10:14								BM	02:24	02:28	BM	02:28	BM	Child		Yes	Yes	No	No	No		50	150	MALARIA
071604033	16/04/2014	NTAJA	033	MM	06:32	WSR	JLPS	WL	FM						07:01	07:32	09:06	09:09						07:02	07:56	09:06	09:09						MM	09:30	09:31	MM	09:32	MM	Self		No	No	No	No	Yes	BODY PAINS	90	0	MUSCULAR SKELETAL PAIN
011604193	16/04/2014	KHUWI	193	FB	08:04	SC	PK								10:55	10:18								11:33	10:30								FB	01:56	01:58	FB	01:58	FB	Child		No	No	No	Yes	No		40	0	SEPSIS
161604042	16/04/2014	NTAJA	042	SD	06:44	JLPS	WL	FM							07:30	09:04	09:06							07:52	09:04	09:06							SD	09:27	09:28	SD	09:29	SD	Child		Yes	Yes	No	No	No		90	200	FEVER
161604001	16/04/2014	NTAJA	001	SD	06:14	WSR	JLPS	WL	FM						06:41	07:38	08:37	08:35						06:41	07:59	08:37	08:35						SD	08:47	08:49	SD	08:49	SD	Self		No	No	No	Yes	No		45	0	MASCULAR SKELETAL PAIN
011604035	16/04/2014	KHUWI	035	FB	05:20	SC	SC								08:11	09:48								08:12	09:49								FB	10:00	10:02	FB	10:02	FB	Self		No	Yes	No	Yes	No		30	100	RTI
201604200	16/04/2014	KHUWI	200	BM	08:05	SC	PK								10:50	10:51								11:28	10:57								BM	02:54	02:56	BM	02:57	BM	Child		Yes	No	Yes	No	Yes	HEADACHE	20	0	MALARIA
161604050	16/04/2014	NTAJA	050	SD	06:52	JLPS	WL	EM							07:40	10:06	10:32							08:02	10:06	10:32							SD	10:33	10:34	SD	10:35	SD	Child		Yes	No	Yes	No	No		60	0	FEVER
201604158	16/04/2014	KHUWI	158	BM	07:45	AF									10:11									10:31									FB	11:16	11:17	FB	11:17	FB	Self		No	No	No	Yes	No		40	0	DENTAL PROBLEM
201604094	16/04/2014	KHUWI	094	BM	07:02	AF									08:44									08:46									BM	11:53	11:57	BM	11:57	BM	Child		Yes	Yes	No	No	Yes	HEADECHE	40	0	RTI
071604182	16/04/2014	NTAJA	182	MM	03:16	FM	FM								03:45	04:02								03:00	04:02								MM	04:26	04:27	MM	04:28	MM	Child		Yes	Yes	No	No	No		30	0	MALARIA
201604198	16/04/2014	KHUWI	198	BM	08:05	SC	PK								10:49	10:54								11:20	10:58								BM	04:02	04:09	BM	04:09	BM	Child		Yes	No	No	No	Yes	VOMITTING	30	0	MALARIA
011604025	16/04/2014	KHUWI	025	FB	05:20	SC									08:06									08:07										09:50	09:54		09:54	FB	Self		No	No	No	Yes	No		15	0	TONSITITIS
201604006	16/04/2014	KHUWI	006	BM	05:00	SC	SC								07:54	09:38								07:55	09:38								BM	09:38	09:43	BM	09:43	BM	Self		No	No	No	No	Yes	HEART PAIN	15	0	MSP
161604140	16/04/2014	NTAJA	140	SL	07:28	JLPS	WL	EM							07:30	09:37	09:44							07:59	09:37	09:44							MM	10:15	10:16	MM	10:17	MM	Child		No	No	No	No	Yes	BODY PAIN	30	0	COLD
201604184	16/04/2014	KHUWI	184	BM	07:59	EM									09:04									09:05									FB	09:05	09:08	FB	09:08	FB	Child		No	No	No	No	Yes	U/5	30	0
161604064	16/04/2014	NTAJA	064	SD	07:17	OPD	JLPS	WL	FM						07:32	07:34	08:54	08:59						07:32	07:56	08:54	08:59						SD	09:06	09:08	SD	09:08	SD	Self		Yes	No	No	No	No		60	0	MALARIA
161604160	16/04/2014	NTAJA	160	SD	02:20	FM									01:01									01:01									SD	03:11	03:12	SD	03:13	SD	Self		No	No	No	Yes	No		10	0	MASCULAR SKELETAL PAIN
161604003	16/04/2014	NTAJA	003	SD	06:15	WSR	JLPS	WL	FM						06:46	07:32	08:38	08:44						06:48	07:55	08:38	08:44						SD	08:50	08:51	SD	08:52	SD	Self		Yes	No	No	Yes	No		10	0	MALARIA
071604101	16/04/2014	NTAJA	101	MM	08:26	JLPS	WL	EM							08:30	10:10	10:43							08:54	10:10	10:43							MM	10:46	10:47	MM	10:48	MM	Child		Yes	No	No	No	No		120	300	MALARIA
201604146	16/04/2014	KHUWI	146	BM	07:40	SC									10:00									10:01									BM	02:15	02:20	BM	02:20	BM	Child		Yes	No	No	No	Yes	SEPTIC WOUND	40	300	SEPTIC WOUND
161604116	16/04/2014	NTAJA	116	SD	10:13	JLPS	WL	EM							10:13	11:00	11:08							10:34	11:00	11:08							SD	11:09	11:11	SD	11:12	SD	Child		Yes	Yes	No	No	No		35	0	MALARIA
011604133	16/04/2014	KHUWI	133	FB	07:33	SC	AS	SC							09:40	09:54	11:15							10:03	09:56	11:15							BM	02:09	02:14	BM	02:14	BM	Self		Yes	No	No	No	Yes	BODY PAIN,HEADECHE	30	400	MALARIA
071604171	16/04/2014	NTAJA	171	MM	02:43	WL	FM								03:12	03:12								03:12	03:12								MM	03:20	03:21	MM	03:22	MM	Self		No	No	No	No	Yes	HEADECHE	120	350	MUSCULAR SKELETAL PAIN
161604030	16/04/2014	NTAJA	030	SD	06:27	WSR	JLPS	WL							06:57	07:04	08:59							06:58	07:42	08:59							SD	09:12	09:13	SD	09:14	SD	Self		Yes	No	No	Yes	No		45	0	MASCULAR SKELETAL PAIN
161604057	16/04/2014	NTAJA	057	SD	07:06	WSR	JLPS	WL	EM						07:12	07:34	09:14	09:26						07:12	07:59	09:14	09:26						SD	09:51	09:53	SD	09:53	SD	Self		Yes	No	No	Yes	No		60	0	MALARIA
201604098	16/04/2014	KHUWI	098	BM	07:03	SC	SS								08:46	09:41								08:45	09:43								BM	09:57	10:01	BM	10:01	BM	Self		No	No	No	No	Yes	WOUND ON THE ARM	20	0	COLD COMPRESS
201604010	16/04/2014	KHUWI	010	BM	05:10	SC	AS								08:12	08:04								08:21	08:12								FB	10:04	10:06	FB	10:07	FB	Child		No	No	No	Yes	No		10	0	MALARIA
011604075	16/04/2014	KHUWI	075	FB	06:43	SC	PK	SC							08:37	09:43	11:02							09:47	09:49	11:03							FB	11:24	11:26	FB	11:26	FB	Child		Yes	No	No	No	No		30	0	MALARIA
011604201	16/04/2014	KHUWI	201	FB	08:06	CS	SC	PK							08:30	10:58	10:58							08:31	11:28	11:01							BM	03:58	04:02	BM	04:02	BM	Child		Yes	Yes	No	No	No		45	300	MALARIA
161604069	16/04/2014	NTAJA	069	SD	07:20	JLPS	WL	EM							07:30	09:40	10:13							07:48	09:40	10:13							SD	10:16	10:18	SD	10:18	SD	Child		Yes	Yes	No	Yes	No		60	0	FEVER
071604083	16/04/2014	NTAJA	083	MM	07:32	JLPS	WL	FM							07:40	09:18	09:20							08:12	09:18	09:20							MM	09:37	09:38	MM	09:39	MM	Self		Yes	No	No	No	No		60	0	MUSCULAR SKELETAL PAIN
071604086	16/04/2014	NTAJA	086	MM	07:35	JLPS	WL	EM							07:38	09:38	09:46							07:45	09:38	09:46							MM	10:18	10:19	MM	10:20	MM	Child		Yes	Yes	No	No	No		180	0	COLD
071604173	16/04/2014	NTAJA	173	MM	02:47	WL	FM								03:39	03:40								03:39	03:40								MM	03:48	03:49	MM	03:50	MM	Self		No	Yes	No	No	Yes	BODY PAINS	5	0	MUSCULAR SKELETAL PAIN
011604023	16/04/2014	KHUWI	023	FB	05:10	SC	PK								08:05	08:26								08:50	08:36								BM	10:48	10:52	BM	10:52	BM	Child		No	No	Yes	No	Yes	HEADACHE	45	0	MALARIA
071604113	16/04/2014	NTAJA	113	MM	09:50	EM									10:40									10:40									MM	10:43	10:44	MM	10:45	MM	Child		No	Yes	No	No	No		60	0	RESPIRATORY TRACK INFECTI
161604167	16/04/2014	NTAJA	167	SD	02:34	JLPS	WL	FM							02:38	03:00	03:46							02:59	03:46	03:46							SD	03:58	04:00	SD	04:00	SD	Child		Yes	No	No	Yes	Yes	VOMITTING	30	0	MALARIA
011604099	16/04/2014	KHUWI	099	FB	07:04	CS	SC	AS							08:40	12:23	01:30							08:40	14:02	01:40							FB	02:37	02:39	FB	02:39	FB	Child		Yes	No	Yes	No	No		25	300	MALARIA
161604094	16/04/2014	NTAJA	094	SD	07:46	JLPS	WL	EM							07:48	09:39	09:48							08:15	09:39	09:48							SD	10:11	10:12	SD	10:13	SD	Child		Yes	Yes	No	No	No		180	0	FEVER
161604161	16/04/2014	NTAJA	161	SD	19:22	JLPS	WL	FM							02:04	03:36	03:36							02:45	03:36	03:36							SD	03:39	03:41	SD	03:41	SD	Self		No	No	No	Yes	No		20	0	MALARIA
011604171	16/04/2014	KHUWI	171	FB	07:54	CS									08:15									08:16									BM	08:17	08:19	BM	08:19	BM	Child		No	No	No	No	Yes	REGULAR UNDER 5	40	0
011604055	16/04/2014	KHUWI	055	FB	06:30	AF	PK								08:24	08:45								09:30	08:55								FB	10:34	10:36	FB	10:36	FB	Child		No	Yes	No	No	No		30	0	ARI
011604063	16/04/2014	KHUWI	063	FB	06:42	AF	PK	SC							08:28	08:53	10:10							09:30	09:03	10:11							FB	10:26	10:28	FB	10:28	FB	Other	SISTER	No	No	No	Yes	No		30		MALARIA
201604008	16/04/2014	KHUWI	008	BM	05:00	SC	PK	SC							08:00	08:14	10:11							08:53	08:20	10:11							BM	10:53	10:57	BM	10:57	BM	Self		Yes	Yes	No	Yes	Yes	HEADECHE	40	0	MALARIA
011604013	16/04/2014	KHUWI	013	FB	05:10	SC	SC								08:01	09:39								08:01	09:40									09:45	09:47		09:47	FB	Self		No	No	No	Yes	No		40	0	GASTRITIC
201604053	16/04/2014	KHUWI	053	BM	06:20	SC	SS								08:18	09:31								08:18	09:32								BM	09:33	09:37	BM	09:37	BM	Child		No	Yes	No	No	Yes	VOMITING	7	0	RTI
201604192	16/04/2014	KHUWI	192	BM	08:04	SC									10:47									10:47									FB	12:12	12:14	FB	12:14	FB	Child		No	Yes	No	No	No		20	0	ARI
161604125	16/04/2014	NTAJA	125	SD	13:09	JLPS	WL	FM							01:40	02:52	02:53							01:04	02:52	02:53							SD	02:59	03:01	SD	03:02	SD	Self		Yes	Yes	No	Yes	No		180	250	GENERAL BODY PAIN
161604111	16/04/2014	NTAJA	111	SD	08:54	WL	EM								10:19	10:24								10:19	10:24								SD	10:26	10:28	SD	10:28	SD	Child		Yes	No	No	Yes	No		60	500	FEVER
201604088	16/04/2014	KHUWI	088	BM	06:00	SC	PK								08:41	09:24								09:49	09:28								BM	01:45	01:50	BM	01:50	BM	Child		No	No	No	No	Yes	HEADECHE + VOMITING	40	0	MALARIA
161604007	16/04/2014	NTAJA	007	SD	06:16	WSR	WL								06:42	07:58								06:42	07:58								SD	08:01	08:03	SD	08:03	SD	Self		No	Yes	No	No	No		30	0	COUGH
201604049	16/04/2014	KHUWI	049	BM	06:15	AF	AS								07:54	08:03								08:26	08:12								FB	10:24	10:26	FB	10:26	FB	Child		Yes	Yes	No	No	No		30		ARI
011604003	16/04/2014	KHUWI	003	FB	05:00	SC									07:51									07:51									BM	08:10	08:16	BM	08:16	BM	Self		No	Yes	No	Yes	No		45	0	RTI
011604061	16/04/2014	KHUWI	061	FB	06:42	SC	PK	SC							08:29	08:51	10:14							09:30	09:01	10:15							FB	10:58	11:00	FB	11:00	FB	Child		Yes	No	No	No	Yes	VOMMITING	40	300	MALARIA
161604141	16/04/2014	NTAJA	141	SD	07:26	JLPS	WL	EM							07:30	09:44	10:18							07:59	09:44	10:18							SD	10:19	10:21	SD	10:21	SD	Self		Yes	No	No	No	No		15	0	GENERAL BODY PAIN
011604159	16/04/2014	KHUWI	159	FB	07:50	AF	PK								10:14	09:59								10:15	10:06								FB	12:24	12:26	FB	12:27	FB	Child		Yes	No	No	Yes	No		20	0	MALARIA
071604165	16/04/2014	NTAJA	165	MM	02:30	AFM	WL	FM							15:15	03:11	03:10							15:16	03:11	03:10							MM	03:16	03:17	MM	03:18	MM	Child		No	No	No	No	Yes	LASHES/ITCHING	10	0	PLURITIS
011604173	16/04/2014	KHUWI	173	FB	07:54	SC									10:39									10:40									FB	12:20	12:24	FB	12:24	FB	Self		No	No	Yes	No	No		40	0	GE
071604119	16/04/2014	NTAJA	119	MM	11:49	JLPS	WL	FM							01:30	02:03	02:02							01:50	02:03	02:02							MM	02:13	02:14	MM	02:15	MM	Child		Yes	No	No	No	No		10	0	MALARIA
011604195	16/04/2014	KHUWI	195	FB	08:05	SC	PK								10:48	10:48								11:25	11:08								BM	03:52	03:57	BM	03:57	BM	Child		Yes	No	No	No	No		30	0	MALARIA
161604115	16/04/2014	NTAJA	115	SD	10:04	JLPS	WL								10:06	11:03								10:30	11:03								SD	11:13	11:15	SD	11:15	SD	Child		Yes	No	No	No	No		7	0	FEVER
201604012	16/04/2014	KHUWI	012	BM	05:10	AF	PK	SC							08:00	08:12	10:02							08:09	08:16	10:03							FB	10:12	10:14	FB	10:14	FB	Child		Yes	No	No	No	No		15	0	INTERMITTED FEVER
161604137	16/04/2014	NTAJA	137	SD	01:40	WL	FM								02:05	02:05								02:05	02:05								SD	02:13	02:15	SD	02:15	SD	Self		No	No	No	Yes	No		60	0	MASCULAR SKELETAL PAIN
201604026	16/04/2014	KHUWI	026	BM	05:20	SC	PK								08:06	08:27								08:49	08:37								BM	10:57	11:00	BM	11:00	BM	Self		Yes	Yes	No	No	Yes	NECK PAIN	40	0	MALARIA
201604045	16/04/2014	KHUWI	045	BM	06:05	SC	PK								08:15	08:37								08:55	08:47								FB	10:30	10:34	FB	10:34	FB	Child		Yes	No	No	No	No		15	0	MALARIA
201604004	16/04/2014	KHUWI	004	BM	05:00	SC	AS								07:23	08:04								08:25	08:13								BM	09:21	09:25	BM	09:26	BM	Self		Yes	Yes	No	No	No		45	0	MALARIA
161604052	16/04/2014	NTAJA	052	SD	06:58	WSR	WL								07:09	08:13								07:10	08:13								SD	08:17	08:19	SD	08:19	SD	Self		No	No	No	Yes	No		10	0	AMOENBAS
161604059	16/04/2014	NTAJA	059	SD	07:13	WSR	JLPS	WL	FM						07:33	07:42	09:11	09:12						07:33	08:12	09:11	09:12						SD	09:39	09:41	SD	09:41	SD	Self		Yes	No	No	Yes	No		60	0	MALARIA
161604035	16/04/2014	NTAJA	035	SD	06:40	WSR	WL	FM							07:02	08:05	08:15							07:03	08:05	08:15							SD	08:53	08:54	SD	08:55	SD	Self		No	No	No	Yes	No		45	0	MASCULAR SKELETAL PAIN
071604011	16/04/2014	NTAJA	011	MM	06:18	JLPS	WL	FM							07:30	08:42	08:48							03:52	08:42	08:48							MM	08:50	08:51	MM	08:54	MM	Child		Yes	Yes	No	No	No		60	0	UPPER RESPIRATORY TRACK
201604106	16/04/2014	KHUWI	106	BM	07:10	SC	PK								08:47	09:39								09:53	09:42								BM	01:37	01:40	BM	01:40	BM	Child		Yes	Yes	Yes	No	No		25	0	MALARIA
011604065	16/04/2014	KHUWI	065	FB	06:42	SC	SC								09:32	10:29								09:33	10:29								BM	12:15	12:20	BM	12:20	BM	Self		No	Yes	No	No	Yes	BODY PAIN	70	0	RTI
071604138	16/04/2014	NTAJA	138	MM	01:42	JLPS	WL	FM							01:44	03:00	03:00							02:09	03:00	03:00							MM	03:12	03:13	MM	03:14	MM	Self		No	No	No	No	Yes	GENERAL BODY PAIN	10	0	MUSCULAR SKELETAL PAIN
201604182	16/04/2014	KHUWI	182	BM	07:57	AF	PK								11:04	10:26								11:32	10:36								FB	12:30	12:34	FB	12:34	FB	Self		No	No	No	Yes	No		40	0	MALARIA
201604090	16/04/2014	KHUWI	090	BM	07:01	AF	PK								08:25	08:58								09:29	08:58								FB	10:36	10:38	FB	10:38	FB	Self		No	Yes	No	Yes	No		30		RTI
161604032	16/04/2014	NTAJA	032	SD	06:28	WSR	JLPS	WL							06:59	07:02	09:00							06:59	07:40	09:00							SD	09:15	09:17	SD	09:17	SD	Self		Yes	No	No	No	No		45	0	MUSCULAR SKELETAL PAIN
161604027	16/04/2014	NTAJA	027	SD	06:26	WSR	JLPS	WL	FM						06:54	07:40	08:39	08:46						06:55	08:02	08:39	08:46						SD	08:56	08:58	SD	08:58	SD	Self		Yes	Yes	No	Yes	No		60	0	MALARIA
011604057	16/04/2014	KHUWI	057	FB	06:30	SC	SC								08:19									08:19	10:06								FB	10:20	10:22	FB	10:22	FB	Child		No	Yes	No	No	No		30	0	RI
071604172	16/04/2014	NTAJA	172	MM	02:43		WL	FM							03:17	03:18	03:14							03:17	03:18	03:14							MM	03:26	03:27	MM	03:28	MM	Child		Yes	Yes	No	No	No		45	0	MUSCULAR SKELETAL PAIN
011604081	16/04/2014	KHUWI	081	FB	06:54	SC	PK	SC							08:28	08:50	10:14							09:27	09:00	10:14							BM	11:38	11:42	BM	11:42	BM	Child		Yes	Yes	No	No	No		70	0	MALARIA
201604120	16/04/2014	KHUWI	120	BM	07:26	AF	SC								09:05	10:14								09:07	10:14								BM	11:16	11:20	BM	11:20	BM	Self		No	No	No	No	Yes	SKIN PUMBS	25	0	SKIN PUMBS
201604062	16/04/2014	KHUWI	062	BM	06:42	AF	SC								08:55	10:12								08:57	10:13								FB	10:42	10:44	FB	10:44	FB	Child		No	No	No	Yes	No		40	200	MALARIA
161604126	16/04/2014	NTAJA	126	SD	01:10	AFM	WL	FM							02:01	02:02	02:03							02:01	02:02	02:03							SD	02:04	02:06	SD	02:06	SD	Self		No	No	No	No	Yes	SWOLLEN TEAT	15	0	MASTITIS
011604087	16/04/2014	KHUWI	087	FB	06:00	SC	PK								08:35	09:18								09:42	09:21								BM	12:31	12:34	BM	12:34	BM	Child		Yes	Yes	No	No	Yes	VOMITING	40	0	MALARIA
161604175	16/04/2014	NTAJA	175	SD	02:48	JLPS	WL	FM							02:50	04:03	04:04							03:20	04:08	04:04							SD	04:18	04:20	SD	04:20	SD	Child		Yes	Yes	No	No	No		60	0	FEVER
201604084	16/04/2014	KHUWI	084	BM	06:59	SC									08:39									08:40									BM	12:21	12:24	BM	12:25	BM	Child		No	Yes	No	No	No		45	0	RTI
201604015	16/04/2014	KHUWI	015	FB	05:10	SC	PK	SC							08:13	08:20	10:55							08:32	08:30	10:55							BM	10:43	10:48	BM	10:48	BM	Other	BROTHER	Yes	Yes	No	No	Yes	HEADACHE	25	0	MALARIA
011604199	16/04/2014	KHUWI	199	FB	08:05	SC									10:51									10:52									BM	02:43	02:47	BM	02:48	BM	Self		No	Yes	No	No	Yes	BODY PAIN	5	0	GBP
201604196	16/04/2014	KHUWI	196	BM	08:05	SC									10:43									10:46									FB	11:17	11:19	FB	11:19	FB	Child		No	No	No	Yes	No		40	0	ARI
201604096	16/04/2014	KHUWI	096	BM	07:02	SC	PK								08:46	09:41								09:54	09:46								BM	01:27	01:31	BM	01:31	BM	Self		No	No	No	Yes	Yes	BODY PAIN	40	0	MSP
071604081	16/04/2014	NTAJA	081	MM	07:29	WL	FM								08:32	08:34								08:32	08:34								MM	08:37	08:38	MM	08:39	MM	Child		Yes	No	No	No	Yes	SORE IN MOUTH	60	0	ORAL THRUST
201604164	16/04/2014	KHUWI	164	BM	07:53	AF	PK								10:05	10:09								10:54	10:13								BM	03:30	03:34	BM	03:34	BM	Child		No	Yes	No	No	No		45	0	COUGHING
201604104	16/04/2014	KHUWI	104	BM	07:05	SC	AS	SS							08:47	08:47	10:29							10:00	09:50	10:30							FB	10:48	10:50	FB	10:50	FB	Self		Yes	No	No	Yes	No		15		MALARIA
011604105	16/04/2014	KHUWI	105	FB	07:06	SC	PK	SC							08:46	09:33	11:04							09:52	09:36	11:04							FB	11:20	11:21	FB	11:21	FB	Self		Yes	No	No	No	No		10	0	MALARIA
071604180	16/04/2014	NTAJA	180	MM	02:57	FM	FM								03:47	04:00								03:50	04:00								MM	04:23	04:24	MM	04:25	MM	Child		Yes	No	No	No	Yes	VOMITTING	60	0	MALARIA
011604189	16/04/2014	KHUWI	189	FB	08:01	SC	PK	SC							08:17	08:46	10:45							09:32	08:56	10:46							FB	11:21	11:23	FB	11:24	FB	Child		Yes	No	No	Yes	No		40	0	MALARIA
071604097	16/04/2014	NTAJA	097	MM	07:28	WSR	WL								07:38	08:23								07:38	08:23								MM	08:27	08:28	MM	08:29	MM	Self		No	Yes	No	No	No		5	0	LOWER RESPIRATORY TRACK
011604109	16/04/2014	KHUWI	109	FB	07:12	SC	PK								08:39	09:40								09:54	09:44								BM	01:31	01:35	BM	01:36	BM	Child		Yes	Yes	No	No	No		55	0	MALARIA
201604022	16/04/2014	KHUWI	022	BM	06:42	AF	PK	SC							08:27	08:52	10:15							09:32	09:02	10:26							FB	10:50	10:52	FB	10:53	FB	Child		Yes	No	No	Yes	No		40	200	MALARIA
161604184	16/04/2014	NTAJA	184	SD	03:37	JLPS	WL								03:40	04:06								04:02	04:06								SD	04:12	04:14	SD	04:14	SD	Child		Yes	Yes	No	No	No		15	0	FEVER
071604124	16/04/2014	NTAJA	124	MM	12:58	FM									01:54									01:54									MM	02:00	02:01	MM	02:03	MM	Self		No	No	No	No	Yes	PAIN IN RIGHT LEG	40	0	CALLULUTITIS
161604068	16/04/2014	NTAJA	068	SD	07:19	OPD	JLPS	WL	FM						07:30	07:32	09:12	09:14						07:31	07:54	09:12	09:14						SD	09:45	09:47	SD	09:47	SD	Child		Yes	No	No	Yes	No		120	0	MALARIA
071604044	16/04/2014	NTAJA	044	MM	06:46	WSR	JLPS	WL	FM						07:05	07:40	09:06	09:07						07:05	08:03	09:06	09:07						MM	09:27	09:28	MM	09:29	MM	Self		No	No	No	No	Yes	BODY PAINS	60	0	MUSCULAR SKELETAL PAIN
161604054	16/04/2014	NTAJA	054	SD	07:01	WSR	JLPS	WL	FM						07:11	07:12	08:36	08:41						07:11	07:40	08:36	08:41						SD	08:44	08:46	SD	08:46	SD	Self		No	No	No	Yes	No		20	0	MASCULAR SKELETAL PAIN
071604058	16/04/2014	NTAJA	058	MM	07:06	WSR	JLPS	WL	FM						07:14	07:15	08:49	08:58						07:14	07:50	08:49	08:58						MM	09:19	09:20	MM	09:21	MM	Self		No	No	No	No	Yes	BODY PAINS	20	0	MALARIA
201604166	16/04/2014	KHUWI	166	BM	07:53	SC	PK								10:04	10:06								10:59	10:16								BM	02:48	02:53	BM	02:53	BM	Other	GRAND CHILD	Yes	Yes	No	No	No		45	300	MALARIA
161604158	16/04/2014	NTAJA	158	SD	02:18	AFM	WL	FM							15:14	03:11	03:10							15:15	03:11	03:10							SD	03:16	03:18	SD	03:18	SD	Child		No	Yes	No	No	Yes	SORES	15	0	ORAL THRUST
071604070	16/04/2014	NTAJA	070	MM	07:23	JLPS	WL	FM							07:32	09:17	09:19							07:56	09:17	09:19							MM	09:34	09:35	MM	09:36	MM	Self		Yes	No	No	No	Yes	HEADECHE	5	0	MUSCULAR SKELETAL PAIN
201604142	16/04/2014	KHUWI	142	BM	07:42	SC	PK								09:57	09:51								10:41	09:57								FB	11:56	11:58	FB	11:58	FB	Self		No	No	No	Yes	No		40	0	MALARIA
201604162	16/04/2014	KHUWI	162	BM	07:52	AF	PK								10:22	10:02								10:54	10:10								FB	01:52	01:55	FB	01:55	FB	Other	BROTHER	Yes	No	No	No	No		14	0	MALARIA
201604160	16/04/2014	KHUWI	160	BM	07:51	AF	PK								10:00	10:09								10:53	10:18								BM	03:16	03:18	BM	03:18	BM	Self		Yes	No	Yes	No	Yes	HEADECHE	20	0	HEADECHE
161604151	16/04/2014	NTAJA	151	SD	02:06	JLPS	WL	FM							02:10	03:32	03:35							02:50	03:32	03:38							SD	03:42	03:44	SD	03:44	SD	Self		Yes	Yes	No	Yes	No		15	0	MASCULAR SKELETAL PAIN
011604095	16/04/2014	KHUWI	095	FB	07:02	SC									08:44									08:44									BM	11:27	11:29	BM	11:30	BM	Self		No	No	No	No	Yes	HEADECHE	25	0	GBP
201604150	16/04/2014	KHUWI	150	BM	07:42	SC	AS								09:44	09:55								10:03	09:58								FB	11:42	11:44	FB	11:44	FB	Self		No	No	No	No	Yes	DIZZINESS	30	100	ANAEMIA
201604154	16/04/2014	KHUWI	154	BM	07:46	AF	PK								09:04	09:54								10:45	10:00								BM	03:10	03:15	BM	03:15	BM	Self		Yes	No	No	No	Yes	BODY PAIN	45	0	MSP
161604110	16/04/2014	NTAJA	110	SD	08:38	WL	EM								09:24	09:28								09:24	09:28								SD	10:05	10:07	SD	10:07	SD	Child		No	Yes	Yes	No	No		180	0	COUGH
201604140	16/04/2014	KHUWI	140	BM	07:40	SC	PK								09:56	09:49								10:37	09:53								FB	11:54	11:56	FB	11:56	FB	Self		No	No	No	Yes	No		30	0	MALARIA
201604038	16/04/2014	KHUWI	038	BM	05:45	SC									09:37									09:38									FB	09:54	09:57	FB	09:58	FB	Self		No	Yes	No	Yes	No		30	150	RI
011604139	16/04/2014	KHUWI	139	FB	07:40	CS	SC	PK							08:36	09:56	09:48							08:36	10:37	09:51							FB	12:06	12:08	FB	12:08	FB	Child		Yes	No	No	No	No		30	0	MALARIA
071604121	16/04/2014	NTAJA	121	MM	12:57	JLPS	WL	FM							01:37	02:48	02:48							01:58	02:48	02:48							MM	02:53	02:54	MM	02:55	MM	Self		No	No	No	No	Yes	HEADECHE/BODY PAINS	20	0	MUSCULAR SKELETAL PAIN
071604154	16/04/2014	NTAJA	154	MM	02:08	JLPS	WL	FM							02:09	03:44	03:44							02:39	03:44	03:44							MM	03:57	03:58	MM	03:59	MM	Child		Yes	No	No	No	No		30	0	MALARIA
201604136	16/04/2014	KHUWI	136	BM	07:34	SC	PK								09:47	09:41								10:31	09:46								FB	11:52	11:54	FB	11:54	FB	Self		Yes	No	No	No	No		40	0	MALARIA
201604086	16/04/2014	KHUWI	086	BM	06:00	SC	PK	SC							08:34	09:17	10:26							09:43	09:20	10:26							BM	12:34	12:40	BM	12:40	BM	Child		No	Yes	No	No	Yes	VOMITING	45	0	MALARIA
161604150	16/04/2014	NTAJA	150	SD	02:06	JLPS	WL	FM							02:10	03:43	03:44							02:40	03:43	03:44							SD	03:49	03:51	SD	03:51	SD	Self		Yes	No	No	Yes	No		10	0	MALARIA
011604135	16/04/2014	KHUWI	135	FB	07:34	SC	AS								09:43	09:55								10:03	10:00								BM	03:46	03:51	BM	03:51	BM	Child		Yes	Yes	No	No	No		18	0	RTI
011604165	16/04/2014	KHUWI	165	FB	07:52	AF	PK								10:31	10:39								11:27	10:42								BM	04:18	04:28	BM	04:28	BM	Self		No	No	No	No	Yes	BODY PAIN	85	0	MALARIA
201604134	16/04/2014	KHUWI	134	BM	07:33	SC	SC								09:42	11:08								09:42	11:09								FB	11:46	11:48	FB	11:48	FB	Child		No	Yes	No	No	No		15	0	ARI
161604145	16/04/2014	NTAJA	145	SD	01:59	WL	FM								02:11	02:10								02:11	02:10								SD	02:18	02:19	SD	02:20	SD	Self		No	No	No	Yes	No		90	0	MASCULAR SKELETAL PAIN
011604137	16/04/2014	KHUWI	137	FB	07:34	SC	PK								09:47	09:43								10:31	09:48								FB	11:50	11:52	FB	11:52	FB	Self		Yes	No	No	Yes	No		40	0	MSP
011604131	16/04/2014	KHUWI	131	FB	07:33	SC	AS								09:39	09:50								09:58	09:54								BM	01:58	02:03	BM	02:03	BM	Other	JNR SISTER	No	No	No	No	Yes	BODY PAIN	45	0	MALARIA
011604005	16/04/2014	KHUWI	005	FB	05:00	SC	AS								07:54	08:05								08:27	08:14									09:47	09:50		09:50	FB	Child		Yes	No	No	Yes	No		30	150	MALARIA
201604130	16/04/2014	KHUWI	130	BM	07:33	SC	AS	SC							09:45	10:15	11:02							10:29	10:20	11:02							FB	11:30	11:32	FB	11:32	FB	Child		Yes	No	No	Yes	No		40	300	MALARIA
161604006	16/04/2014	NTAJA	006	SD	06:16	WSR	JLPS	WL	FM						07:38	07:40	09:10	09:11						07:39	08:04	09:10	09:11						SD	09:36	09:38	SD	09:38	SD	Child		Yes	Yes	Yes	No	No		180	0	MALARIA
011604129	16/04/2014	KHUWI	129	FB	07:33	SC	PK								08:02	08:22								08:49	08:32								BM	10:05	10:10	BM	10:10	BM	Self		No	No	No	No	Yes	VOMITING	25	200	MALARIA
201604128	16/04/2014	KHUWI	128	BM	07:31	SC	AS								09:39	09:50								10:04	09:55								BM	02:21	02:24	BM	02:24	BM	Child		Yes	Yes	No	No	No		80	0	MALARIA
071604010	16/04/2014	NTAJA	010	MM	06:17	WSR	JLPS	WL	FM						06:49	07:36	08:41	08:47						06:49	07:59	08:41	08:47						MM	08:52	08:53	MM	08:54	MM	Child		Yes	No	No	No	Yes	STOMACHE	60	0	MALARIA
011604153	16/04/2014	KHUWI	153	FB	07:44	SC									10:04									10:05									BM	02:29	02:33	BM	02:34	BM	Child		Yes	Yes	No	No	No		40	0	SEPSIS
071604149	16/04/2014	NTAJA	149	MM	02:03	JLPS	WL	FM							02:06	03:36	03:37							02:30	03:36	03:37							MM	03:37	03:38	MM	03:39	MM	Child		Yes	Yes	No	No	Yes	DIFFICULTY IN BREATH	60	150	COLD
201604122	16/04/2014	KHUWI	122	BM	07:28	SC									09:35									09:35									BM	11:30	11:33	BM	11:33	BM	Child		No	Yes	No	No	No		50	200	RTI
011604103	16/04/2014	KHUWI	103	FB	07:06	AF									08:41									08:43									BM	11:24	11:27	BM	11:27	BM	Self		No	No	No	No	Yes	EYE PAIN	15	0	CONJUCTITIS
071604038	16/04/2014	NTAJA	038	MM	06:42	WL	FM								08:36	08:31								08:36	08:31								MM	08:30	08:31	MM	08:32	MM	Child		No	Yes	No	No	Yes	EYE PAIN	240	0	COLD
011604091	16/04/2014	KHUWI	091	FB	07:01	CS	SC	PK	SC						08:26	08:42	09:26	11:00						08:26	09:48	09:29	11:00						BM	01:14	01:19	BM	01:19	BM	Child		Yes	Yes	No	No	No		30	200	MALARIA
011604101	16/04/2014	KHUWI	101	FB	07:06	AF	PK	SC							08:44	09:34	11:04							09:52	09:37	11:05							FB	11:28	11:30	FB	11:30	FB	Self		Yes	No	No	No	No		30	0	MALARIA
071604132	16/04/2014	NTAJA	132	MM	01:21	WL	FM								02:54	02:54								02:54	02:54								MM	03:00	03:01	MM	03:02	MM	Self		No	No	No	No	Yes	CHEST PAINS	180	0	MUSCULAR SKELETAL PAIN
011604117	16/04/2014	KHUWI	117	FB	07:24	EM									08:11									08:12									FB	08:10	08:13	FB	08:13	FB	Child		No	No	No	No	Yes	REGULAR UNDER 5	18	0
011604147	16/04/2014	KHUWI	147	FB	07:40	SC	PK								09:50	09:50								10:40	09:56								BM	02:58	03:01	BM	03:01	BM	Child		Yes	Yes	Yes	No	No		50	0	MALARIA
011604069	16/04/2014	KHUWI	069	FB	06:47	AF	PK	SC							08:33	09:13	10:44							09:49	09:16	10:45							FB	11:14	11:16	FB	11:16	FB	Child		Yes	No	No	No	Yes	VOMMITING	30	0	MALARIA
011604177	16/04/2014	KHUWI	177	FB	07:55	EM	SC								10:31	11:38								10:32	11:40
201604082	16/04/2014	KHUWI	082	BM	06:55	AF	SC								08:01	09:42								08:02	09:42								BM	09:43	09:47	BM	09:47	BM	Child		No	No	Yes	No	No		15	0	ABD PAIN
011604143	16/04/2014	KHUWI	143	FB	07:40	SC									09:57									09:58									FB	11:36	11:38	FB	11:38	FB	Self		Yes	No	No	Yes	No		60	0	MSP
011604029	16/04/2014	KHUWI	029	FB	05:20	AF	PK								08:07	08:30								08:51	08:39								BM	11:33	11:37	BM	11:37	BM	Child		Yes	Yes	No	No	No		40	0	MALARIA
071604136	16/04/2014	NTAJA	136	MM	01:35	JLPS	WL	FM	PC						01:37	02:58	02:58							01:52	02:58	02:58							MM	03:33	03:34	MM	03:35	MM	Self		No	No	No	No	Yes	BODY PAINS	30	0	MUSCULAR SKELETAL PAIN
011604073	16/04/2014	KHUWI	073	FB	06:43	SC	PK	SC							08:36	09:16	10:35							08:38	09:19	10:36							FB	11:26	11:28	FB	11:28	FB	Self		No	No	No	Yes	No		40	0	MALARIA
201604176	16/04/2014	KHUWI	176	BM	07:55	EM									08:48									08:49									BM	08:49	08:51	BM	08:51	BM	Child		No	No	No	No	Yes	REGULAR UNDER 5	40	0
201604108	16/04/2014	KHUWI	108	BM	07:10	CS	SC								08:20	08:58								08:20	08:55								BM	12:05	12:09	BM	12:10	BM	Child		Yes	Yes	No	No	No		50	0	RTI
201604188	16/04/2014	KHUWI	188	BM	08:00	EM									08:38									08:39									BM	08:40	08:42	BM	08:42	BM	Child		No	No	No	No	Yes	UNDER 5 CLINIC	20	0
011604001	16/04/2014	KHUWI	001	FB	05:00	SC	SC								07:01	09:36								07:04	09:37								FB	09:30	09:33	FB	09:33	FB	Self		No	Yes	No	No	No		30	0	RI
201604102	16/04/2014	KHUWI	102	BM	07:05	SC	PK								08:37	09:38								09:53	09:41								BM	01:23	01:26	BM	01:26	BM	Self		No	No	No	No	Yes	GENERAL BODY PAIN	34	0	MALARIA
011604115	16/04/2014	KHUWI	115	FB	07:19	AF	SC								08:58	10:29								09:00	10:30								FB	11:00	11:02	FB	11:02	FB	Self		No	No	No	Yes	No		30	0	MSP
011604019	16/04/2014	KHUWI	019	FB	05:10	SC	SC								08:04	09:45								08:05	09:49								BM	09:48	09:53	BM	09:53	BM	Self		No	Yes	No	No	Yes	HEADECH	25	250	RTI
201604018	16/04/2014	KHUWI	018	BM	05:15	SC	PK	SC							08:04	08:33	10:12							08:53	08:43	10:12							BM	11:04	11:09	BM	11:09	BM	Self		Yes	Yes	No	No	Yes	BODY PAIN	25	0	MALARIA
071604016	16/04/2014	NTAJA	016	MM	06:20	WSR	JLPS	WL	FM						06:51	07:34	08:43	08:48						06:51	07:59	08:43	08:48						MM	09:00	09:01	MM	09:02	MM	Child		Yes	No	No	No	Yes	BODY PAINS	15	0	MALARIA
201604186	16/04/2014	KHUWI	186	BM	08:00	CS									08:11									08:11									FB	08:29	08:32	FB	08:33	FB	Child		No	No	No	No	Yes	REGULAR U/5	30	0
011604037	16/04/2014	KHUWI	037	FB	05:30	SC	PK	SC							08:12	08:32	10:11							08:51	08:42	10:11							BM	11:09	11:12	BM	11:12	BM	Child		No	No	Yes	No	Yes	HEADECHE	45	0	MALARIA
011604167	16/04/2014	KHUWI	167	FB	07:52	SC									10:34									11:31									FB	12:34	12:36	FB	12:36	FB	Child		No	No	No	Yes	No		40	450	MALARIA
161604131	16/04/2014	NTAJA	131	SD	01:16	WL	FM								02:02	02:02								02:02	02:02								SD	02:08	02:10	SD	02:10	SD	Self		Yes	No	No	Yes	No		5	0	MASCULAR SKELETAL PAIN
161604031	16/04/2014	NTAJA	031	SD	06:28	WSR	JLPS	WL	FM						07:40	07:41	08:42	08:52						07:40	07:59	08:42	08:52						SD	09:03	09:05	SD	09:05	SD	Child		Yes	No	No	No	No		15	0	MALARIA
201604034	16/04/2014	KHUWI	034	BM	05:25	AF	PK	SC							08:08	08:32	10:16							08:52	08:41	10:17							FB	10:46	10:48	FB	10:48	FB	Child		Yes	No	No	Yes	No		40	200	MALARIA
162104020	21/04/2014	LOBI	020	SD	07:53	JCM	TM								08:41	08:50								08:43	09:05								SD	01:29	01:31	SD	01:31	SD	Child		Yes	Yes	No	Yes	No		30	0	MALARIA
072304059	22/04/2014	LOBI	059	MM	07:59	FDT	KM	LC	KM	WM	WC				08:09	09:13	09:17	10:51	10:03	11:14				08:09	09:14	09:27	10:51	10:04	11:15				MM	11:22	11:23	MM	11:24	MM	Child		Yes	No	No	No	Yes	SORES IN MOUTH	60	0	MALARIA
202303114	23/04/2014	DOLO	114	BM	02:12	WM	SS	GH	SL						03:25	03:35	04:01	04:02						03:55	03:38	04:02	04:05						BM	04:05	04:09	BM	04:09	BM	Self		Yes	No	No	No	Yes	BODY PAIN,HEADACHE	90	0	MSP
072304093	23/04/2014	LOBI	093	MM	10:03	KM	WM	WC							02:26	02:30	02:36							02:26	02:31	02:37							MM	02:43	02:44	MM	02:45	MM	Child		No	Yes	No	No	Yes	STOMACHES	60	0	ACUTE RESPIRATORY INFECTI
202304012	23/04/2014	DOLO	012	BM	06:10	WM	HG	HG	JL						08:54	09:16	09:17	09:26						08:56	09:17	09:19	09:26						BM	09:26	09:28	BM	09:29	BM	Child		No	Yes	No	No	Yes	BODY PAIN	15	300	ASTHMA
202304042	23/04/2014	DOLO	042	BM	06:40	WM	JY	GH	JL						10:08	10:08	11:05	12:03						10:58	10:15	11:08	12:05						BM	12:05	12:09	BM	12:09	BM	Self		No	Yes	No	Yes	Yes	GENERAL BODY PAIN	120	0	MSP
072304068	23/04/2014	LOBI	068	MM	08:12	KM	LC	KM	WM	WC					09:34	09:38	10:45	10:54	11:03					09:34	09:48	10:45	10:55	11:04					MM	11:11	11:12	MM	11:13	MM	Child		Yes	No	No	No	Yes	HEADECHE/STOMACHE	60	0	MALARIA
012304050	23/04/2014	DOLO	050	FB	12:10	WM	SS	JL	GH						03:19	03:29	03:42	03:50						05:36	03:33	03:46	03:51						BM	03:54	04:00	BM	04:00	BM	Self		Yes	Yes	No	No	Yes	BODY PAIN	45	0	URTI
202304052	23/04/2014	DOLO	052	BM	07:05	WM	GH	JL							10:31	10:36	10:59							10:31	10:37	11:00							BM	11:00	11:05	BM	11:05	BM	Self		No	Yes	No	Yes	Yes	BODY PAIN	45	0	PNEUMONIA
202304118	23/04/2014	DOLO	118	BM	14:50	WM	SS	GH	LJ						03:31	03:58	04:08	04:13						04:01	04:00	04:09	04:14						BM	04:14	04:19	BM	04:20	BM	Child		Yes	Yes	No	No	No		20	0	MALARIA
162304071	23/04/2014	LOBI	071	SD	08:19	KM	WM	WC							02:06	02:09	02:13							02:06	02:10	02:14							SD	02:17	02:19	SD	02:19	SD	Self		No	No	No	Yes	Yes	ASTHMA	60	0	ASTHMA
202304079	23/04/2014	DOLO	079	BM	01:00	WM	SS	JL	GH						03:10	03:26	03:43	03:46						03:38	03:29	03:44	03:47						BM	03:47	03:53	BM	03:53	BM	Self		No	No	No	No	Yes	GENERAL BODY PAIN	60	0	MSP
072304043	23/04/2014	LOBI	043	MM	07:40	FDT	KM	LC	KM	WC					08:06	08:31	08:37	08:59	09:36					08:06	08:33	08:47	08:59	09:36					MM	09:46	09:47	MM	09:48	MM	Child		No	Yes	No	No	No		5	0	MALARIA
012304031	23/04/2014	DOLO	031	FB	06:25	WM	GH	JL							10:07	10:30	11:04							10:07	10:31	11:05							BM	11:54	11:56	BM	11:56	BM	Child		No	Yes	No	No	Yes	SCABIES	50	0	SCABIES
072304078	23/04/2014	LOBI	078	MM	08:35	KM	LC	KM	WM	WC					09:42	09:50	10:34	10:46	10:55					09:42	09:59	10:34	10:47	10:56					MM	11:42	11:43	MM	11:44	MM	Child		Yes	No	No	No	Yes	STOMACHE/HEADECHE	120	0	GENERAL BODY PAIN
072304035	23/04/2014	LOBI	035	MM	07:26	KM	WM								12:50	12:54								12:50	12:54								MM	01:10	01:11	MM	01:12	MM	Other	FATHER	No	No	No	No	Yes	PHYCHETRIC	40	0	PHYCHATRIC
162304073	23/04/2014	LOBI	073	SD	08:24	ELN									09:27									09:43									SD	09:50	09:52	SD	09:52	SD	Self		No	No	No	No	Yes	HIV TEST	120	1200
012304029	23/04/2014	DOLO	029	FB	06:20	WM	GH	JL							09:49	10:09	10:37							09:49	10:10	10:37							BM	10:40	10:44	BM	10:44	BM	Self		Yes	Yes	No	No	Yes	BODY PAIN	25	0	MALARIA
012304071	23/04/2014	DOLO	071	FB	08:07	WM	GH	JL							11:50	11:56	12:07							11:50	11:51	12:08							FB	12:18	12:23	FB	12:23	FB	Self		No	No	No	No	Yes	GENITAL SORES	30	0	STI
162304090	23/04/2014	LOBI	090	SD	09:25	KM	LC	KM	WM						12:42	12:43	12:57	01:00						12:42	12:53	12:57	01:02						SD	01:18	01:20	SD	01:20	SD	Self		Yes	Yes	No	No	No		120	0	MALARIA
202304078	23/04/2014	DOLO	078	BM	08:15	WM	JY	GH	JL						11:36	11:21	11:58	12:31						11:53	11:23	11:59	12:31						BM	12:34	12:36	BM	12:36	BM	Child		Yes	No	No	No	Yes	HEADACHE	50	0	MALARIA
072304031	23/04/2014	LOBI	031	MM	07:22	KM	LC	KM	WM	WC					11:40	11:42	12:05	12:12	12:17					11:42	11:54	12:05	12:13	12:18					MM	12:42	12:43	MM	12:44	MM	Self		Yes	Yes	No	No	Yes	BODY PAINS			UPPER RESP TRACK INFECTIO
202304002	23/04/2014	DOLO	002	BM	06:00	WM	GH	JC							08:30	08:56	09:10							08:35	08:58	09:10							BM	09:10	09:15	BM	09:15	BM	Child		Yes	Yes	No	No	No		40	200	ARI
012304085	23/04/2014	DOLO	085	FB	09:00	WM	GH	JL							12:14	12:21	12:48							12:15	12:22	12:48							FB	01:02	01:04	FB	01:05	FB	Child		Yes	No	No	No	No		60	0	MALARIA
012304091	23/04/2014	DOLO	091	FB	09:31	WM	SS	GH	JL						03:25	03:38	03:59	04:00						03:54	03:41	04:00	04:01						FB	04:05	04:07	FB	04:07	FB	Self		No	No	No	Yes	No		60	0	MSP
012304081	23/04/2014	DOLO	081	FB	08:23	WM	GH	JL							12:09	12:12	12:39							12:10	12:13	12:40							BM	12:42	12:44	BM	12:44	BM	Self		No	No	No	No	Yes	HEADACHE	40	0	MSP
162304011	23/04/2014	LOBI	011	SD	06:44	LM	KM	WM	WC						07:53	08:28	08:48	09:20						07:54	08:29	08:50	09:20						SD	09:27	09:28	SD	09:29	SD	Child		No	No	Yes	No	Yes	VOMITTING	60	0	LOOSE STOOL
162304094	23/04/2014	LOBI	094	SD	10:04	KM	WM								01:15	01:21								01:17	01:22								SD	01:38	01:39	SD	01:40	SD	Child		No	Yes	No	No	No		6	0	COUGH
072304028	23/04/2014	LOBI	028	MM	07:18	MM									12:40									12:40									MM	12:53	12:54	MM	12:55	MM	Self		No	No	No	No	Yes	DIFF MAINTAIN ERECTI	120	0
072304026	23/04/2014	LOBI	026	MM	07:13	FDT	KM	LC	KM	WM	WC				08:03	08:41	08:49	10:46	10:57	11:08				08:04	08:42	09:09	10:46	10:58	11:08				MM	11:14	11:15	MM	11:16	MM	Child		Yes	No	No	No	No		60	0	SEPSIS
012304093	23/04/2014	DOLO	093	FB	09:39	WM	GH	JL							03:11	03:15	03:18							03:12	03:17	03:19							BM	03:21	03:24	BM	03:25	BM	Self		No	No	No	No	Yes	BLISTERS	55	0	SEPSIS
072304091	23/04/2014	LOBI	091	MM	09:25										02:23									02:23									MM	02:38	02:40	MM	02:41	MM	Child		Yes	Yes	No	No	No		60	0	ACUTE RESPIRATORY INFECTI
202304020	23/04/2014	DOLO	020	BM	06:15	WM	GH								09:24	09:43								09:25	09:44								FB	09:49	09:52	FB	09:52	FB	Self		No	No	No	Yes	No		60	0	EUTERITS
202304116	23/04/2014	DOLO	116	BM	14:48	WM	SS	GH	SL						03:26	03:44	04:02	04:04						03:56	03:47	04:03	04:05						FB	04:05	04:10	FB	04:10	FB	Self		Yes	No	No	Yes	No		45	0	MSP
202304036	23/04/2014	DOLO	036	BM	06:30	WM	JY	GH	JL						10:10	09:43	10:41	11:34						10:19	09:50	10:43	11:45						BM	11:45	11:49	BM	11:49	BM	Child		Yes	Yes	No	No	No		67	0	MALARIA
162304056	23/04/2014	LOBI	056	SD	07:53	KM	LC	KM	WM	WC					01:10	01:11	01:27	01:31	01:36					01:10	01:21	01:27	01:33	01:36					SD	01:47	01:49	SD	01:49	SD	Self		Yes	No	No	Yes	No		30	0	MALARIA
202304096	23/04/2014	DOLO	096	BM	09:56	WM	GH	JC							12:19	12:31	12:55							12:19	12:32	12:56							FB	01:10	01:14	FB	01:15	FB	Child		No	No	No	No	Yes	VOMMITING	60	0	EUMESIS
012304053	23/04/2014	DOLO	053	FB	07:00	WM	JY	JL							10:30	10:18	11:55							10:59	10:25	11:55							FB	11:52	11:55	FB	11:55	FB	Other	COUSIN	Yes	Yes	No	Yes	No		20	0	URTI
072304066	23/04/2014	LOBI	066	MM	08:07	KM	WM	WC							11:53	11:57	12:11							11:53	11:58	12:12							MM	12:24	12:25	MM	12:26	MM	Self		No	No	No	No	Yes	GENERAL BODY PAINS	60	200	GENERAL BODY PAINS
012304067	23/04/2014	DOLO	067	FB	07:54	WM	RM	GL	JL						08:20	08:21	09:02	09:09						08:40	02:22	09:03	09:10						FB	09:00	09:04	FB	09:08	FB	Self		No	No	No	Yes	No		30	0	MALARIA
162304044	23/04/2014	LOBI	044	SD	07:41	KM	WM	WC							01:05	01:09								11:05	01:10								SD	01:31	01:33	SD	01:33	SD	Self		No	Yes	No	No	No		60	0	DENTAL PAIN
162304088	23/04/2014	LOBI	088	SD	09:21	KM	LC	KM	WM	WC					10:05	10:14	10:47	10:58	11:08					10:05	10:24	10:47	10:59	11:09					SD	11:15	11:17	SD	11:17	SD	Child		Yes	No	No	Yes	No		10	0	MALARIA
162304016	23/04/2014	LOBI	016	SD	07:14	KM	LC	VN	WM	WC					12:35	12:36	12:52	12:56	01:08					12:35	12:46	12:52	12:56	01:08					SD	01:21	01:22	SD	01:23	SD	Self		Yes	No	No	No	No		15	0	GENERAL BODY PAIN
162304047	23/04/2014	LOBI	047	SD	07:47	FDT	KM	WM	WC						08:03	09:10	09:23	09:40						08:03	09:12	09:25	09:41						SD	09:54	09:56	SD	09:56	SD	Child		Yes	Yes	No	No	No		20	0	ACUTE RESPIRATORY INFECTI
012304069	23/04/2014	DOLO	069	FB	08:02	WM	SS	GH							11:51	11:29	12:14	12:40						12:08	11:33	12:15	12:41						FB	12:56	12:58	FB	12:58	FB	Child		Yes	No	No	No	Yes	VOMMITING	60	0	MALARIA
202304022	23/04/2014	DOLO	022	BM	06:15	MW	GH	JL							09:27	09:57	10:25							09:29	09:59	10:26							BM	10:25	10:27	BM	10:27	BM	Self		Yes	No	No	No	Yes	BP,GENERAL BODY PAIN	25	0	KNOWN HTN PT
202304072	23/04/2014	DOLO	072	BM	08:09	OPD	GH	JL	JL						11:45	11:52	12:38	01:11						11:45	11:53	12:38	01:11						FB	01:24	01:26	FB	01:26	FB	Child		No	No	No	No	Yes	SORES	20	0	MYCOSIS
012304033	23/04/2014	DOLO	033	FB	06:30	WM	GH	JL							10:15	10:38	11:10							10:15	10:39	11:10							FB	11:15	11:18	FB	11:18	FB	Self		No	No	No	Yes	No		60	0	MSP
162304050	23/04/2014	LOBI	050	MM	07:48	FDT	KM	LC	KM	WM	WC				08:05	09:01	09:11	10:16	10:23	10:31				08:05	09:02	09:20	10:16	10:25	10:32				MM	10:38	10:39	MM	10:40	MM	Child		Yes	No	No	No	Yes	VOMITTING/STOMACHE	60	0	MALARIA
012304123	23/04/2014	DOLO	123	FB	15:10	WM	GL	LJ							04:07	04:12	04:17							04:08	04:13	04:18							BM	04:23	04:26	BM	04:26	BM	Self		No	No	No	No	Yes	HEART BEAT	45	0	MSP
202304094	23/04/2014	DOLO	094	BM	09:25	WM	GH	JL							03:08	03:13	03:16							03:09	03:15	03:16							BM	03:25	03:30	BM	03:30	BM	Self		No	No	No	No	Yes	STOMACH,HEADECHE	45	0	URTI
202304092	23/04/2014	DOLO	092	BM	09:25	WM	GH	JL							12:24	12:39	12:52							12:24	12:40	12:53							BM	12:53	12:56	BM	12:56	BM	Child		Yes	No	Yes	No	No		60	0	DIARRHEA
012304017	23/04/2014	DOLO	017	FB	06:10	WM	JY	GH	IL						09:05	08:51	09:55	10:28						09:23	08:53	09:56	10:30						FB	10:44	10:48	FB	10:48	FB	Child		Yes	No	No	No	Yes	ORAL SRASH	45	0	ORAL CANDIDA
072304029	23/04/2014	LOBI	029	MM	07:21	KM	WM								12:45	12:48								12:45	12:49								MM	12:59	01:00	MM	01:02	MM	Self		No	No	No	No	Yes	STOMACHE	30	0	GASLITIS
162304075	23/04/2014	LOBI	075	SD	08:25	KM	WM	WC							01:32	01:36	01:40							01:32	01:37	13:41							SD	01:51	01:53	SD	01:53	SD	Self		No	No	No	No	Yes	ASTHMA	60	0	ASTHMA
162304017	23/04/2014	LOBI	017	SD	07:03	KM	LC	KM	WC						11:47	11:48	12:02	12:13						11:47	11:58	12:02	12:13						SD	12:15	12:17	SD	12:17	SD	Self		Yes	No	No	Yes	No		60	200	MALARIA
202304047	23/04/2014	DOLO	047	BM	07:00	WM	GH	JL							12:10	12:16	12:41							12:10	12:17	12:41							BM	12:45	12:48	BM	12:48	BM	Child		Yes	Yes	No	No	No		45	0	PNUMONIA
162304049	23/04/2014	LOBI	049	SD	07:48	LM	KM	LC	KM	WC	WM				07:55	08:35	08:47	10:39	10:49	10:55				07:56	08:36	08:57	10:39	10:49	10:56				SD	11:11	11:13	SD	11:14	SD	Child		Yes	No	No	Yes	No		80	0	MALARIA
202304102	23/04/2014	DOLO	102	BM	10:13	WM									12:19									12:20									FB	12:41	12:46	FB	12:47	FB	Child		Yes	No	No	Yes	No		15	0	ARI
012304005	23/04/2014	DOLO	005	FB	06:00	WM	HG	JC							08:36	09:10	09:21							08:38	09:11	09:22							FB	09:26	09:28	FB	09:28	FB	Self		No	No	No	Yes	No		30	0	HEADACHE
202304028	23/04/2014	DOLO	028	BM	06:20	WM	GH	JL							09:48	10:11	10:32							09:49	10:12	10:38							BM	10:38	10:40	BM	10:40	BM	Child		No	Yes	No	No	No		25	0	ART
202304062	23/04/2014	DOLO	062	BM	07:47	WM	GH	JL							11:24	11:30	12:11							11:25	11:31	12:12							FB	12:23	12:26	FB	12:26	FB	Self		No	No	No	No	Yes	DIZZINESS	15	0	MALARIA
202304008	23/04/2014	DOLO	008	BM	06:00	WM	JY	GH	JC						08:42	08:43	09:36	09:42						09:13	08:44	09:37	09:42						FB	09:40	09:45	FB	09:45	FB	Child		No	No	No	Yes	Yes	DIZZINESS	45	0	MALARIA
012304059	23/04/2014	DOLO	059	FB	07:35	WM	JY	GH	JL						11:17	10:53	11:32	12:15						11:27	10:59	11:33	12:16						BM	12:17	12:19	BM	12:19	BM	Child		Yes	Yes	No	No	No		60	0	MALARIA
072304074	23/04/2014	LOBI	074	MM	08:25	ELN									09:27									09:43									MM	09:49	09:50	MM	09:51	MM	Self		No	No	No	No	Yes	JUST OPTED FOR HTC	20	0	COME FOR HTC
202304026	23/04/2014	DOLO	026	BM	06:15	WM	GH	JL							09:35	10:06	10:26							09:37	10:07	10:28							FB	10:27	10:33	FB	10:33	FB	Self		No	No	No	No	Yes	RED EYE	60		FUNGAL CONJUCTIVITIS
162304014	23/04/2014	LOBI	014	SD	06:51	KM	WM	WC							11:46	11:49	11:57							11:46	11:52	11:58							SD	12:00	12:02	SD	12:02	SD	Self		No	No	No	Yes	No		25	0	PUD
012304027	23/04/2014	DOLO	027	FB	06:15	WM	GH	JL							09:45	10:13	10:57							09:46	10:14	10:58							FB	11:20	11:25	FB	11:26	FB	Child		No	Yes	No	No	Yes	SORES/RASH	40	0	BULLON IMPETIGO
162304095	23/04/2014	LOBI	095	SD	10:08	KM	WM								01:15	01:22								01:17	01:24								SD	01:41	01:43	SD	01:43	SD	Child		No	Yes	No	No	No		6	0	COUGH
162304005	23/04/2014	LOBI	005	SD	06:27	KM	LC	KM	WM	WC					08:21	08:29	10:12	10:17	10:27					08:22	08:34	10:13	10:19	10:27					SD	10:34	10:36	SD	10:36	SD	Child		Yes	Yes	No	Yes	No		20	0	MALARIA
072304020	23/04/2014	LOBI	020	MM	07:06	FD	KM	LC	KM	WM	WC				07:58	08:40	08:48	10:24	10:34	01:41				07:59	08:41	09:07	10:24	10:35	10:42				MM	10:46	10:47	MM	10:48	MM	Child		Yes	Yes	Yes	No	No		60	0	DIARRHEA (GE)
202304112	23/04/2014	DOLO	112	BM	12:21	WM	GH	SL							12:14	12:29	12:54							12:14	12:30	12:55							BM	01:00	01:04	BM	01:04	BM	Child		Yes	Yes	No	No	No		45	0	ARI
202304054	23/04/2014	DOLO	054	BM	07:10	WM	GH	JL							10:16	10:40	11:32							10:16	10:41	11:34							BM	11:34	11:37	BM	11:37	BM	Self		No	No	No	No	Yes	GENERAL BODY PAIN	60	0	MSD
012304117	23/04/2014	DOLO	117	FB	14:48	WM	GH								03:27	03:30								03:30	03:31								FB	03:51	03:55	FB	03:55	FB	Self		No	No	No	Yes	No		45	0	UTI
162304054	23/04/2014	LOBI	054	SD	07:51	FDT	KM	LC	KM	WM	WC				08:10	08:43	08:55	10:55	11:06	11:17				08:11	08:44	08:07	10:55	11:07	11:18				SD	11:23	11:25	SD	11:25	SD	Child		Yes	No	No	No	No		120	0	MALARIA
162304009	23/04/2014	LOBI	009	SD	06:42	FDT	KM	LC	KM	WM	WC				08:00	08:33	08:39	10:21	10:52	10:30				08:00	08:34	08:49	10:22	10:55	10:30				SD	10:44	10:46	SD	10:46	SD	Child		Yes	Yes	No	No	No		30	0	MALARIA
202304076	23/04/2014	DOLO	076	BM	08:12	WM	GH	JL							11:55	12:04	12:33							11:55	12:05	12:34							FB	12:51	12:53	FB	12:53	FB	Child		No	No	No	No	Yes	FRACTURE(SWOLLEN ARM	30	0	SPRAIR
012304013	23/04/2014	DOLO	013	FB	06:10	WM	LC	JL							08:30	08:35	09:07							08:58	08:50	09:08							FB	09:08	09:10	FB	09:16	FB	Child		No	No	No	Yes	No		30	0	MALARIA
012304121	23/04/2014	DOLO	121	FB	15:04	WM	SS	GH	SL						04:00	04:05	04:22	04:25						06:21	04:12	04:23	04:26						FB	04:28	04:32	FB	04:32	FB	Child		Yes	No	No	No	No		45	0	MALARIA
202304074	23/04/2014	DOLO	074	BM	08:12	WM	GH	JL							11:43	11:49	12:17							11:43	11:50	12:18							BM	12:23	12:26	BM	12:26	BM	Self		No	Yes	No	No	Yes	HEADACHE	45	0	MSP
072304038	23/04/2014	LOBI	038	MM	07:13	KM	WM	WC							01:26	01:29	01:35							01:26	01:31	01:36							MM	01:42	01:43	MM	01:44	MM	Self		No	Yes	No	No	Yes	GENERAL BODY PAINS	60	0	UPPER RESP TRACK INFECTIO
162304030	23/04/2014	LOBI	030	SD	07:22	KM	WM	WC							12:54	12:57	01:							12:54	12:59	10:12							SD	01:24	01:24	SD	01:24	SD	Self		No	No	No	Yes	No		120	0	MASCULAR SKELETAL PAIN
162304082	23/04/2014	LOBI	082	SD	08:55	KM	LC	KM	WM	WC					09:45	10:00	10:57	11:09	11:20					09:46	10:10	10:57	11:10	11:10					SD	11:26	11:28	SD	11:28	SD	Child		Yes	Yes	No	No	No		60	0	MALARIA
162304087	23/04/2014	LOBI	087	SD	09:19	KM	LC	KM	WM	WC					10:07	10:10	10:49	11:02	11:11					10:07	10:20	10:49	10:02	11:11					SD	11:18	11:19	SD	11:20	SD	Child		Yes	No	No	No	No		90	0	MALARIA
202304034	23/04/2014	DOLO	034	BM	06:30	WM	GH	JL							10:14	10:34	11:02							10:15	10:35	11:03							FB	11:26	11:30	FB	11:30	FB	Child		Yes	Yes	No	No	No		45	0	ARI
202304006	23/04/2014	DOLO	006	BM	06:00	WM	JY	GH	JL						08:37	08:37	09:28	09:33						09:08	08:38	09:30	09:33						BM	09:34	09:37	BM	09:37	BM	Self		Yes	Yes	No	Yes	Yes	HEADECHE	60	900	MALARIA
012304125	23/04/2014	DOLO	125	FB	15:12	WM	GH	LJ							04:06	04:10	04:16							04:07	04:11	04:17							BM	04:18	04:23	BM	04:23	BM	Self		No	No	No	No	Yes	HEART BEAT	30	0	MSP
202304124	23/04/2014	DOLO	124	BM	15:11	WM									04:04									04:05									BM	04:10	04:14	BM	04:14	BM	Self		No	No	No	No	Yes	ABSCESS	15	0	ABSCESS
072304077	23/04/2014	LOBI	077	MM	08:35	KM	LC	KM	WM	WC					09:43	09:49	10:32	10:45	10:53					09:43	09:59	10:32	10:46	10:53					MM	11:40	11:42	MM	11:42	MM	Child		Yes	No	No	No	Yes	HEADACHE	120	0	MALARIA
012304105	23/04/2014	DOLO	105	FB	10:30	WM	JY	GH	SL						11:00	10:37	11:19	12:00						10:17	10:48	11:20	12:09						FB	12:26	12:30	FB	12:30	FB	Child		Yes	No	No	No	No		40	0	MALARIA
012304063	23/04/2014	DOLO	063	FB	07:48	WM	JY	GH	JL						11:26	11:15	12:01	12:13						11:54	11:19	12:02	12:14						BM	12:14	12:17	BM	12:17	BM	Self		No	Yes	No	No	Yes	HEADACHE,BODY PAIN	55	0	URTL
202304120	23/04/2014	DOLO	120	BM	15:04	WM	SS	GH	SL						03:33	04:00	04:14	04:19						04:10	04:05	04:15	04:20						FB	04:23	04:28	FB	04:28	FB	Self		Yes	Yes	No	Yes	No		10	0	MSP
012304113	23/04/2014	DOLO	113	FB	12:41	WM	SS	GH	JL						03:22	03:33	03:44	03:47						03:39	03:26	03:45	03:47						FB	03:45	03:44	FB	03:50	FB	Self		No	No	No	Yes	No		60	0	MSP
162304003	23/04/2014	LOBI	003	SD	06:27	FDT	KM	LC	KM	WM	WC				08:06	08:16	08:28	10:24	10:16	10:34				08:06	08:20	08:34	10:24	10:38	10:42				SD	10:47	10:49	SD	10:49	SD	Child		Yes	Yes	No	No	Yes	VOMITTING	3	0	MALARIA
202304032	23/04/2014	DOLO	032	BM	06:30	WM	JY	GH	JL						09:37	09:37	10:26	10:44						10:09	09:40	10:27	10:45						BM	10:45	10:48	BM	10:48	BM	Self		No	Yes	No	Yes	Yes	BODY PAIN	15	0	GBP/COUGH
072304027	23/04/2014	LOBI	027	MM	07:06	KM	LC	KM	WM	WC					01:28	01:31	01:43	01:46	01:55					01:28	01:41	01:43	01:47	01:56					MM	02:01	02:02	MM	02:03	MM	Self		No	No	No	No	Yes	BODY PAINS/HEADACHE	120	0	MALARIA
202304100	23/04/2014	DOLO	100	BM	10:06	WM	GH	JL							12:20	12:33	12:50							12:20	12:34	12:50							FB	01:15	01:19	FB	01:19	FB	Self		No	No	No	Yes	No		45	0	HEADACHE
202304066	23/04/2014	DOLO	066	BM	07:52	WM	JY	GH	JL						11:38	11:23	12:06	12:34						11:56	11:28	12:07	12:35						FB	12:53	12:56	FB	12:56	FB	Child		Yes	No	No	No	No		60	0	MALARIA
202304110	23/04/2014	DOLO	110	BM	11:22	WM	SS	GH	JL						11:32	11:19	12:03	12:30						11:55	11:21	12:04	12:30						FB	12:47	12:51	FB	12:51	FB	Child		No	No	No	Yes	Yes	VOMMITING	60	0	MALARIA
202304088	23/04/2014	DOLO	088	BM	09:00	MW	GH	JL							03:03	03:09	03:13							03:04	03:10	03:13							FB	03:10	03:17	FB	03:17	FB	Self		No	Yes	No	No	No		30	0	COUGH (URTI
012304035	23/04/2014	DOLO	035	FB	06:30	WM	GH	JL	JL						10:13	10:32	11:03	11:30						10:14	10:33	11:03	11:30						FB	11:36	11:38	FB	11:38	FB	Child		No	No	No	No	Yes	SORES	45	0	IMPETIGO
012304107	23/04/2014	DOLO	107	FB	11:16	WM	GH	JL							12:12	12:17	12:43							12:12	12:18	12:43							FB	12:58	01:02	FB	01:02	FB	Child		Yes	No	No	No	No		60	0	MALARIA
202304108	23/04/2014	DOLO	108	BM	10:55	WM	GH	SL	JC						12:13	12:19	12:44	01:11						12:13	12:20	12:44	01:12						BM	01:14	01:18	BM	01:18	BM	Child		No	Yes	No	No	Yes	IMPETIGO	15	0	ARI
162304045	23/04/2014	LOBI	045	SD	07:44	KM	LC	KM	WM	WC					09:22	09:36	10:52	10:05	11:12					09:22	09:46	10:52	11:06	11:13					SD	11:21	11:23	SD	11:23	SD	Child		Yes	No	No	No	No		5	0	MALARIA
162304004	23/04/2014	LOBI	004	SD	06:27	KM	WM	WC							08:23	09:20	09:38							08:25	09:21	09:39							SD	11:32	11:34	SD	11:34	SD	Self		No	No	No	No	Yes	RASH	6	0	RASH
162304034	23/04/2014	LOBI	034	SD	07:24	FDT	KM	LC	KM	WM	WC				08:02	08:56	09:09	10:19	10:26	10:33				08:03	08:57	09:19	10:20	10:27	10:34				SD	10:38	10:40	SD	10:40	SD	Child		Yes	No	No	No	No		60	0	MALARIA
012304097	23/04/2014	DOLO	097	FB	10:05	WM	GH	JL							12:22	12:35	12:59							12:22	12:36	12:59							FB	01:19	01:23	FB	01:24	FB	Child		No	No	No	Yes	No		45	0	HEADACHE
202304068	23/04/2014	DOLO	068	BM	08:00	WM	GH	JL	JL						11:41	11:45	12:20	12:29						11:41	11:46	12:20	12:29						BM	12:40	12:42	BM	12:42	BM	Other	JNR SISTER	No	No	No	No	Yes	IMPETIGO	45	0	IMPETIGO
072304080	23/04/2014	LOBI	080	MM	08:38	KM	LC	KM	WM	WC					09:40	09:49	10:27	10:37	10:45					09:41	09:59	10:28	10:39	10:46					MM	10:51	10:52	MM	10:53	MM	Child		Yes	No	No	No	Yes	STOMACHE	60	0	MALARIA
012304039	23/04/2014	DOLO	039	FB	06:35	WM	JY	GH	JL						10:18	09:58	10:54	11:57						10:37	10:06	10:55	11:57						FB	12:00	12:03	FB	12:03	FB	Self		No	No	No	Yes	Yes	HEART PALPITATIONS	60	0	HEADACHE
072304084	23/04/2014	LOBI	084	MM	09:09	KM	WM	WC							10:02	10:09	10:19							10:01	10:11	10:20							MM	10:24	10:25	MM	10:26	MM	Child		Yes	Yes	No	No	No		40	0	ACUTE RESPIRATORY INFECTI
072304079	23/04/2014	LOBI	079	MM	08:37	KM	WM	WC							09:29	09:34	09:44							09:30	09:35	09:45							MM	09:52	09:53	MM	09:54	MM	Child		No	No	No	No	Yes	PAIN IN LEFT ARM	50	1000	SPRAIN
012304046	23/04/2014	DOLO	046	FB	06:55	WM	JY	GH	JL						10:01	10:43	11:22	12:10						11:18	10:49	11:23	12:10						BM	12:13	12:15	BM	12:15	BM	Child		Yes	No	Yes	No	Yes	STOMACH,HEADACHE	40	0	MALARIA
202304024	23/04/2014	DOLO	024	BM	06:15	WM	JY	GH	JL						09:13	09:13	10:23	10:46						09:57	09:26	10:25	10:46						BM	10:48	10:51	BM	10:51	BM	Self		No	No	No	No	Yes	HEADECHE	30	0	HEADACHE
202304056	23/04/2014	DOLO	056	BM	07:20	WM	GH	JL							10:33	11:00	11:59							10:50	11:03	12:02							BM	12:02	12:04	BM	12:04	BM	Self		Yes	Yes	Yes	Yes	Yes	BLEEDING FOLLOWING	120	0	INCOMPLETE ABORTION
202304122	23/04/2014	DOLO	122	BM	15:10	WM	SS	SL	GH						04:01	04:12	04:24	04:26						04:22	04:17	04:25	04:27						BM	04:27	04:31	BM	04:32	BM	Self		Yes	Yes	No	No	Yes	GENERAL BODY PAIN	48	0	MSP
012304051	23/04/2014	DOLO	051	FB	07:00	WM	GH	JL							10:26	10:58	12:02							10:26	10:59	12:03							FB	12:09	12:12	FB	12:12	FB	Child		No	Yes	No	No	No		120	0	ARI
162304022	23/04/2014	LOBI	022	SD	07:07	KM	WM	WC							12:13	12:19	12:27							12:13	12:20	12:27							SD	12:29	12:31	SD	12:31	SD	Child		No	Yes	No	Yes	No		60	0	ACUTE RESPIRATORY INFECT
012304001	23/04/2014	DOLO	001	FB	06:00	WM	MR	HG	JL						08:27	08:29	09:03	09:19						08:53	08:37	09:09	09:21						BM	09:22	09:26	BM	09:26	BM	Self		No	Yes	Yes	No	Yes	HEADECHE	60	0	GBP
072304052	23/04/2014	LOBI	052	MM	07:56	FDT	KM	MM							08:07	09:03	09:09							08:07	09:05	09:11							MM	09:20	09:21	MM	09:22	MM	Child		No	Yes	No	No	No		60	200	ACUTE RESPIRETORY INFECTI
162304023	23/04/2014	LOBI	023	SD	07:10	KM	LC	KM	WM	WC					11:16	11:25	12:00	12:09	12:15					11:16	11:35	12:00	12:11	12:15					SD	12:19	12:20	SD	12:21	SD	Self		No	Yes	No	Yes	No		15	0	FEVER
162304018	23/04/2014	LOBI	018	SD	07:03	SDT	KM	LC	KM	WM	WC				08:04	08:37	08:47	10:30	10:40	10:47				08:04	08:38	08:56	10:30	10:41	10:48				SD	10:50	10:52	SD	10:52	SD	Child		Yes	No	No	No	Yes	VOMITTING	30	0	FEVER
012304021	23/04/2014	DOLO	021	FB	06:15	WM	JY	GH	JL						09:02	09:04	09:46	09:49						09:40	09:07	09:47	09:49						BM	09:50	09:53	BM	09:53	BM	Self		Yes	No	No	No	Yes	HEADECHE,STOMACH	60	0	MALARIA
072304096	23/04/2014	LOBI	096	MM	01:25	KM	WM	WC							01:30	01:33	01:38							01:30	01:35	01:39							MM	01:48	01:49	MM	01:50	MM	Child		Yes	Yes	No	No	No		40	0	ACUTE RESPIRATORY INFECTI
202304016	23/04/2014	DOLO	016	BM	06:16	WM	JY	GH	JL						09:04	08:50	09:51	10:24						09:26	08:51	09:52	10:25						FB	10:24	10:26	FB	10:27	FB	Self		Yes	No	No	No	No		40	0	MALARIA
012304111	23/04/2014	DOLO	111	FB	12:10	WM	SS	GH	JL						03:20	03:36	03:57	03:58						03:54	03:39	03:58	03:59						BM	04:00	04:04	BM	04:04	BM	Self		Yes	No	No	No	Yes	BODY PAIN	60	0	GBP
012304049	23/04/2014	DOLO	049	FB	06:55	WM	JY	GH	JL						10:25	10:12	11:08	12:05						10:59	10:19	11:09	12:06						FB	12:12	12:17	FB	12:18	FB	Self		Yes	No	No	No	No		60	0	MALARIA
162304072	23/04/2014	LOBI	072	SD	08:22	KM	LC	KM	WM						02:28	02:29	01:36	02:40						02:28	02:39	01:36	02:41						SD	02:47	02:49	SD	02:49	SD	Self		No	No	No	Yes	No		90	0	GENERAL BODY PAIN
072304025	23/04/2014	LOBI	025	MM	07:12	LC	KM	WM							11:00	12:33	12:37							11:20	12:33	12:38							MM	12:50	12:51	MM	12:52	MM	Self		Yes	No	No	No	Yes	BODY PAINS/HEADECHE	10	0	MALARIA
072304008	23/04/2014	LOBI	008	MM	06:41	KM	WM	WC							11:04	11:11	11:22							11:05	11:15	11:23							MM	11:33	11:34	MM	11:35	MM	Self		No	No	No	No	Yes	IRRITATINGEYES(PAIN)	2	0	ALLERGY
162304057	23/04/2014	LOBI	057	SD	07:56	KM	WM	WC							01:22	01:25	13:30							01:22	01:26	13:30							SD	01:44	01:46	SD	01:46	SD	Self		No	No	No	No	No		60	0	PUD
202304048	23/04/2014	DOLO	048	BM	07:00	WM	GH	JL							10:28	10:52	11:47							10:29	10:53	11:48							FB	11:48	11:52	FB	11:52	FB	Self		No	Yes	No	No	No		40	0	URTI
012304015	23/04/2014	DOLO	015	FB	06:10	WM	GH	JL							09:02	09:25	09:32							09:02	09:27	09:32							FB	09:30	09:34	FB	09:34	FB	Self		No	No	Yes	No	No		20	0	MTI
162304012	23/04/2014	LOBI	012	SD	06:47	LM	KM	LC	KM	WM	WC				07:56	08:39	08:44	10:41	10:53	11:01				07:57	08:39	08:54	10:41	10:53	11:01				SD	11:08	11:09	SD	11:10	SD	Child		Yes	No	No	Yes	No		90	0	FEVER
072304010	23/04/2014	LOBI	010	MM	06:43	FDT	KM	LC	KM	WM	WC				08:04	08:35	08:43	10:21	10:31	10:37				08:05	08:53	08:53	10:22	10:31	10:37				MM	10:42	10:43	MM	10:44	MM	Child		Yes	Yes	No	No	No		120	0	ACUTE RESPIRATORY INFECT
202304098	23/04/2014	DOLO	098	BM	10:02	WM	GH	JL							03:05	03:11	03:14							03:07	03:12	03:15							BM	03:15	03:20	BM	03:20	BM	Self		No	No	No	No	Yes	HEADECHE	45	0	OESOPHAGUS
012304057	23/04/2014	DOLO	057	FB	07:00	WM	GH	JL							08:51	09:18	09:22							08:52	09:20	09:27							FB	09:35	09:36	FB	09:37	FB	Child		No	No	No	No	Yes	WOUND	10	0	MYOSITIS
012304077	23/04/2014	DOLO	077	FB	08:12	WM	JY	GH	JL						11:20	11:00	11:42	12:23						11:37	11:08	11:43	12:24						BM	12:30	12:33	BM	12:33	BM	Self		No	No	No	No	Yes	HEADACHE	60	0	HEADACHE
012304041	23/04/2014	DOLO	041	FB	06:40	WM	GH	JL							10:21	10:44	11:45							10:21	10:45	11:46							BM	11:49	11:51	BM	11:51	BM	Child		Yes	Yes	Yes	No	Yes	HEADACHE	65	0	COUGH
202304086	23/04/2014	DOLO	086	BM	08:46	WM	GH	JL							12:16	12:27	12:50							12:16	12:28	12:51							FB	01:05	01:08	FB	01:08	FB	Child		Yes	No	No	No	No		60	0	MALARIA
162304058	23/04/2014	LOBI	058	SD	07:57	KM	LC	KM	WM	WC					09:21	09:37	10:37	10:51	10:59					09:21	09:47	10:37	10:52	10:00					SD	11:05	11:07	SD	11:07	SD	Child		Yes	No	No	No	Yes	VOMITTING	90	0	MALARIA
162304069	23/04/2014	LOBI	069	SD	08:16	KM	LC	KM	WM	WC					09:41	09:48	10:20	10:29	10:23					09:41	09:59	10:19	10:30	10:36					SD	10:41	10:42	SD	10:43	SD	Child		Yes	No	No	Yes	No		50	0	MALARIA
072304055	23/04/2014	LOBI	055	MM	07:51	KM	LC	KM	WM	WC					09:00	09:11	10:15	10:21	10:29					09:01	09:21	10:16	10:22	10:29					MM	10:34	10:35	MM	10:36	MM	Child		Yes	No	No	No	Yes	VOMITTING	120	0	MALARIA
202304018	23/04/2014	DOLO	018	BM	06:15	WM	GH	IL							09:06	09:53	10:30							09:06	09:54	10:30							FB	10:41	10:43	FB	10:43	FB	Child		No	No	No	No	Yes		45	0	FOLLECUTITIS
072304089	23/04/2014	LOBI	089	MM	09:24		WM								11:44	11:47								11:44	11:49								MM	12:00	12:01	MM	12:02	MM	Child		No	No	No	No	Yes	ITCHING EAR	10	0	OTITIS MEDIA
[truncated: 831 more rows]
[truncated: 14 more columns]
